# Supplementary material for: Genome‐wide transcriptomic changes reveal the genetic pathways involved in insect migration
Source: Mol Ecol. 2022 Jul 12;31(16):4332–50. doi: 10.1111/mec.16588 (PMC9546057; doi:10.1111/mec.16588)
Supplement: Supplementary file 2 — File S2 [file MEC-31-4332-s001.xlsx]

## Sheet: Sheet1
ID	basemean	log2fold	StdErr	Wald-Stats	p-value	p-adj	Scaffold	Drosophila BLAST hit
EBAG0010980	10712.7	-10.1487	0.661168	-15.3497	3.55918e-53	4.84473e-51	scaffold_88	Cp36
EBAG0010981	12011.3	-9.6809	0.617917	-15.667	2.54313e-55	3.97309e-53	scaffold_88	Cp38
EBAG0006191	1587.86	-8.50022	0.693339	-12.2598	1.48822e-34	7.06073e-33	scaffold_2	Cpr30B
EBAG0009414	1646.16	-8.31119	0.675968	-12.2953	9.6058e-35	4.61482e-33	scaffold_62	CG14309
EBAG2001266	1135.55	-7.87156	0.785824	-10.017	1.28397e-23	2.39492e-22	scaffold_73	Vm26Aa
EBAG0010978	1747.79	-7.41126	0.564606	-13.1264	2.32359e-39	1.46784e-37	scaffold_88	Cp7Fa
EBAG0003194	1171.85	-7.31904	0.593983	-12.322	6.89851e-35	3.38531e-33	scaffold_171	Fcp3C
EBAG0003289	6043.02	-6.89944	0.383101	-18.0094	1.64268e-72	5.36641e-70	scaffold_178	CG43778
EBAG0000675	1497.77	-6.58652	0.479383	-13.7396	5.88189e-43	4.70304e-41	scaffold_109	ndl
EBAG0007021	1287.51	-6.52612	0.567386	-11.5021	1.28795e-30	4.58769e-29	scaffold_35	yellow-g
EBAG0006250	296.471	-6.47414	0.204299	-31.6895	2.16792e-220	2.4788e-216	scaffold_300	Bruce
EBAG2000603	110.795	-6.04334	0.632568	-9.55366	1.25196e-21	1.87614e-20	scaffold_41	CG14187
EBAG0002722	85.9576	-5.94809	0.276815	-21.4876	2.03374e-102	1.55025e-99	scaffold_158	E(bx)
EBAG0007197	1081.57	-5.89426	0.609136	-9.67642	3.79778e-22	6.04789e-21	scaffold_37	CG12716
EBAG0003084	231.314	-5.83746	0.214093	-27.266	1.07469e-163	2.45761e-160	scaffold_16	hyd
EBAG0002526	817.194	-5.80865	0.477867	-12.1554	5.37168e-34	2.43729e-32	scaffold_150	Obp19c
EBAG2001405	31.7556	-5.58003	0.522386	-10.6818	1.23828e-26	3.16037e-25	scaffold_82	zen
EBAG0003852	266.292	-5.54249	0.222659	-24.8923	9.02581e-137	1.29001e-133	scaffold_19	PlexB
EBAG0000488	619.327	-5.03507	0.375629	-13.4044	5.7014e-41	4.02406e-39	scaffold_103	CG11448
EBAG0004658	36.5041	-4.97849	0.534858	-9.30807	1.30182e-20	1.73081e-19	scaffold_223	Hsp26
EBAG0000397	17.5819	-4.91149	0.4065	-12.0824	1.30864e-33	5.71107e-32	scaffold_101	Mhcl
EBAG0002132	2077.75	-4.90809	0.868586	-5.65067	1.59822e-08	4.97931e-08	scaffold_13	Cp16
EBAG0009895	1556.64	-4.80687	0.273086	-17.602	2.37719e-69	6.79519e-67	scaffold_6	skd
EBAG0001918	612.979	-4.66618	0.397832	-11.729	9.05106e-32	3.53207e-30	scaffold_135	Eb1
EBAG0004355	1040.93	-4.6357	0.360377	-12.8635	7.22452e-38	4.17198e-36	scaffold_20	brat
EBAG2002569	103.767	-4.60108	0.337746	-13.6229	2.9275e-42	2.26169e-40	scaffold_223	Hsp27
EBAG0003542	885.695	-4.57623	0.269385	-16.9877	1.01222e-64	2.41119e-62	scaffold_187	PDZ-GEF
EBAG0009744	2199.83	-4.55355	0.432798	-10.5212	6.90019e-26	1.61343e-24	scaffold_67	BicC
EBAG0008743	328.589	-4.4778	0.390304	-11.4726	1.81168e-30	6.29627e-29	scaffold_53	CG7705
EBAG0003693	9972.47	-4.47383	0.431198	-10.3753	3.21039e-25	6.86123e-24	scaffold_190	CG17018
EBAG0005703	853.584	-4.43887	0.480891	-9.23051	2.69355e-20	3.4527e-19	scaffold_27	nompA
EBAG0009515	1496.52	-4.37241	0.313873	-13.9305	4.13393e-44	3.50128e-42	scaffold_63	CG1463
EBAG0003828	722.935	-4.3637	0.352552	-12.3775	3.46002e-35	1.7583e-33	scaffold_19	CG11360
EBAG0010827	856.966	-4.36337	0.266837	-16.3522	4.19801e-60	8.00001e-58	scaffold_83	dm
EBAG0006472	2393.7	-4.36196	0.313032	-13.9346	3.90523e-44	3.33227e-42	scaffold_31	Fs(2)Ket
EBAG0011394	227.211	-4.31402	0.161357	-26.7359	1.80002e-157	3.43024e-154	scaffold_95	CG42593
EBAG0003309	266.659	-4.30481	0.348205	-12.3629	4.151e-35	2.09086e-33	scaffold_179	Hr46
EBAG0005840	242.96	-4.27162	0.301692	-14.1589	1.64519e-45	1.56759e-43	scaffold_28	fz
EBAG0000576	58.3715	-4.25586	0.243487	-17.4788	2.07887e-68	5.79752e-66	scaffold_105	hiw
EBAG0010211	665.489	-4.195	0.167255	-25.0814	7.94312e-139	1.29745e-135	scaffold_72	Wnk
EBAG0011342	335.81	-4.16495	0.316539	-13.1578	1.53491e-39	9.80458e-38	scaffold_93	CG4022
EBAG0003946	467.195	-4.1012	0.29694	-13.8116	2.17027e-43	1.8113e-41	scaffold_1	sced
EBAG0005201	33.1005	-4.06967	0.416421	-9.77296	1.47095e-22	2.45172e-21	scaffold_253	VGlut
EBAG0010992	4046.78	-4.0575	0.40569	-10.0015	1.5011e-23	2.7863e-22	scaffold_88	Gld2
EBAG0006999	6557.38	-4.05603	0.328298	-12.3547	4.59402e-35	2.30386e-33	scaffold_35	Eip78C
EBAG0002637	909.983	-4.02209	0.384768	-10.4533	1.41537e-25	3.19829e-24	scaffold_155	CycE
EBAG0002337	219.704	-4.02141	0.212584	-18.9169	8.28553e-80	3.50877e-77	scaffold_148	tay
EBAG0001320	1733.97	-3.99624	0.25694	-15.5532	1.51444e-54	2.22002e-52	scaffold_11	CG11486
EBAG0003836	2158.21	-3.97335	0.278598	-14.262	3.77598e-46	3.72195e-44	scaffold_19	Dyrk3
EBAG0007900	111.433	-3.89714	0.293977	-13.2566	4.13009e-40	2.7616e-38	scaffold_44	ed
EBAG0008935	4502.27	-3.89115	0.356802	-10.9056	1.0836e-27	3.02931e-26	scaffold_56	Pen
EBAG0000157	2434.55	-3.88243	0.138566	-28.0187	9.61145e-173	3.66324e-169	scaffold_0	mask
EBAG0000550	5670.39	-3.87759	0.404158	-9.59425	8.45295e-22	1.29907e-20	scaffold_104	Pxt
EBAG0001980	1164.49	-3.87654	0.275085	-14.0921	4.2459e-45	3.91513e-43	scaffold_137	Hmt4-20
EBAG0008235	152.76	-3.83671	0.232537	-16.4993	3.7094e-61	7.31264e-59	scaffold_48	CG2091
EBAG0007599	900.86	-3.8273	0.245358	-15.5988	7.41661e-55	1.10132e-52	scaffold_40	mei-P26
EBAG0007490	270.383	-3.8025	0.205511	-18.5026	1.96677e-76	7.49601e-74	scaffold_3	DCP2
EBAG0011190	13.0562	-3.79337	0.337561	-11.2376	2.6658e-29	8.56201e-28	scaffold_90	wb
EBAG0007718	2626.02	-3.78693	0.344583	-10.9899	4.27416e-28	1.2467e-26	scaffold_41	CG11307
EBAG0007565	915.611	-3.78009	0.226861	-16.6626	2.45274e-62	5.29144e-60	scaffold_3	Spt20
EBAG0006851	394.002	-3.77243	0.235484	-16.0199	9.27757e-58	1.56e-55	scaffold_34	CG31108
EBAG0007070	301.016	-3.76472	0.15375	-24.4861	2.07969e-132	2.64214e-129	scaffold_36	dikar
EBAG0001841	359.888	-3.76317	0.196383	-19.1623	7.63528e-82	3.49207e-79	scaffold_132	Evi5
EBAG0007669	19.1958	-3.75176	0.319757	-11.7332	8.6187e-32	3.38647e-30	scaffold_40	CG43759
EBAG0005792	334.689	-3.69843	0.236076	-15.6663	2.57135e-55	3.97309e-53	scaffold_285	CG5694
EBAG0007196	4239.43	-3.69584	0.381882	-9.67798	3.74048e-22	5.96495e-21	scaffold_37	LSm3
EBAG0002876	305.941	-3.68502	0.703571	-5.2376	1.62677e-07	4.50922e-07	scaffold_162	CG32679
EBAG0000036	357.881	-3.67258	0.319679	-11.4883	1.50995e-30	5.32863e-29	scaffold_0	Dop1R2
EBAG0002118	436.246	-3.67054	0.277185	-13.2422	5.00698e-40	3.32848e-38	scaffold_13	CG4911
EBAG0010552	276.069	-3.66865	0.179013	-20.4937	2.44881e-93	1.64704e-90	scaffold_7	fra
EBAG2002378	65.3498	-3.66166	0.303117	-12.08	1.34676e-33	5.85506e-32	scaffold_200	mthl1
EBAG0005490	9403.49	-3.6566	0.344257	-10.6217	2.36199e-26	5.83304e-25	scaffold_26	CycB
EBAG0003364	12498.7	-3.65567	0.301159	-12.1386	6.59086e-34	2.96692e-32	scaffold_17	me31B
EBAG0008051	503.972	-3.64922	0.130524	-27.9583	5.2305e-172	1.49514e-168	scaffold_469	RhoGEF2
EBAG0004471	71.2203	-3.62831	0.346799	-10.4623	1.28737e-25	2.9296e-24	scaffold_216	spo
EBAG0008899	280.918	-3.61757	0.245073	-14.7612	2.60528e-49	3.07101e-47	scaffold_56	Mkk4
EBAG0004527	1220.23	-3.61445	0.383198	-9.43234	4.01028e-21	5.63312e-20	scaffold_21	wech
EBAG0008651	196.239	-3.60971	0.430291	-8.389	4.90298e-17	4.098e-16	scaffold_52	plu
EBAG0011335	3727.24	-3.56416	0.371011	-9.60661	7.49798e-22	1.15698e-20	scaffold_93	smg
EBAG0007874	97.0379	-3.53549	0.405132	-8.72676	2.62083e-18	2.5811e-17	scaffold_442	CG8791
EBAG0009803	2.81545	-3.51911	0.600099	-5.86421	4.5128e-09	1.49477e-08	scaffold_69	l(3)neo38
EBAG0011069	1572.11	-3.51177	0.241787	-14.5243	8.50592e-48	8.76186e-46	scaffold_8	CG13813
EBAG0002655	496.697	-3.49618	0.292979	-11.9332	7.94308e-33	3.33901e-31	scaffold_156	kat80
EBAG0003837	243.726	-3.47193	0.379026	-9.16013	5.18339e-20	6.45609e-19	scaffold_19	CG5367
EBAG0009838	239.721	-3.43982	0.350026	-9.82731	8.58846e-23	1.47007e-21	scaffold_69	Lnk
EBAG0008032	115.974	-3.43394	0.219434	-15.6491	3.3702e-55	5.13798e-53	scaffold_45	Kdm2
EBAG0002074	799.721	-3.40195	0.190714	-17.8379	3.58616e-71	1.05139e-68	scaffold_13	Abl
EBAG0009185	87.5411	-3.39641	0.346771	-9.79439	1.19017e-22	2.00123e-21	scaffold_5	CG42797
EBAG0011232	1177.71	-3.39496	0.229821	-14.7722	2.21495e-49	2.63809e-47	scaffold_91	CG11873
EBAG0011470	6288.8	-3.37853	0.286595	-11.7885	4.47349e-32	1.78846e-30	scaffold_98	CG10254
EBAG0006787	71.1066	-3.37536	0.333139	-10.132	3.98476e-24	7.68326e-23	scaffold_348	tefu
EBAG2002298	406.657	-3.36719	0.37646	-8.94435	3.74131e-19	4.15322e-18	scaffold_197	CG5554
EBAG0009072	282.907	-3.36591	0.209364	-16.0768	3.70988e-58	6.33116e-56	scaffold_58	CG6420
EBAG0007020	2748.62	-3.344	0.361539	-9.24934	2.25891e-20	2.90977e-19	scaffold_35	Mul1
EBAG0010373	786.542	-3.3264	0.283698	-11.7252	9.47232e-32	3.67141e-30	scaffold_76	gwl
EBAG0011308	156.529	-3.32456	0.244199	-13.6142	3.29957e-42	2.51516e-40	scaffold_93	CG34323
EBAG2000428	142.344	-3.31693	0.340792	-9.733	2.18074e-22	3.56208e-21	scaffold_35	CG12020
EBAG0004978	3454.54	-3.31529	0.251822	-13.1652	1.39143e-39	8.93801e-38	scaffold_23	tyf
EBAG0000430	1887.28	-3.31405	0.210801	-15.7212	1.08212e-55	1.74268e-53	scaffold_102	e(y)3
EBAG0009510	1042.91	-3.314	0.379509	-8.73233	2.4949e-18	2.4677e-17	scaffold_63	fs(1)N
EBAG0009805	630.591	-3.30461	0.226621	-14.5821	3.65116e-48	3.93843e-46	scaffold_69	Cenp-C
EBAG0006393	114.119	-3.28951	0.291815	-11.2726	1.79225e-29	5.8718e-28	scaffold_312	achi
EBAG0002358	87.8547	-3.28827	0.304051	-10.8148	2.92806e-27	7.87752e-26	scaffold_148	vis
EBAG0007136	1038.2	-3.27908	0.267139	-12.2748	1.23696e-34	5.91772e-33	scaffold_375	CG7110
EBAG0003114	52.3408	-3.2756	0.163904	-19.9848	7.47072e-89	4.27101e-86	scaffold_16	alpha-Man-IIb
EBAG0003361	417.478	-3.2669	0.350274	-9.32671	1.09211e-20	1.45878e-19	scaffold_17	Bsg25A
EBAG0006374	2466.55	-3.25368	0.19322	-16.8392	1.25845e-63	2.93656e-61	scaffold_30	nej
EBAG0008879	914.792	-3.25344	0.172748	-18.8335	4.015e-79	1.63955e-76	scaffold_55	rudhira
EBAG0003168	348.884	-3.2347	0.240441	-13.4532	2.9494e-41	2.12813e-39	scaffold_170	CG44838
EBAG0007567	199.166	-3.23437	0.220529	-14.6664	1.05796e-48	1.19769e-46	scaffold_3	Liprin-beta
EBAG0004432	1980.75	-3.23028	0.220501	-14.6498	1.35163e-48	1.50044e-46	scaffold_212	Npc1a
EBAG0008059	100.647	-3.20982	0.201113	-15.9603	2.4145e-57	3.94392e-55	scaffold_46	Cad87A
EBAG0003334	75.3925	-3.20554	0.275218	-11.6473	2.36941e-31	8.9412e-30	scaffold_17	Muc11A
EBAG0006493	253.275	-3.20448	0.200274	-16.0004	1.26885e-57	2.10261e-55	scaffold_31	Reps
EBAG0010197	550.09	-3.19155	0.241595	-13.2103	7.6488e-40	4.99751e-38	scaffold_72	Ephrin
EBAG0008929	439.835	-3.1792	0.214376	-14.8301	9.36362e-50	1.12699e-47	scaffold_56	Sema-1a
EBAG0009601	5361.45	-3.15241	0.338997	-9.29924	1.41456e-20	1.872e-19	scaffold_64	CG4991
EBAG0009539	216.159	-3.14308	0.10908	-28.8145	1.4124e-182	8.07469e-179	scaffold_64	CG14446
EBAG0006992	232.826	-3.12952	0.330095	-9.48066	2.52674e-21	3.63863e-20	scaffold_35	ssp6
EBAG0008441	609.313	-3.1289	0.253987	-12.3191	7.14525e-35	3.4914e-33	scaffold_4	Imp
EBAG0003264	358.961	-3.12326	0.235538	-13.2601	3.94311e-40	2.65209e-38	scaffold_176	CG12499
EBAG0002092	1361.8	-3.09807	0.20725	-14.9485	1.59343e-50	1.98036e-48	scaffold_13	ago
EBAG0002022	80.7321	-3.09622	0.35457	-8.73234	2.49454e-18	2.4677e-17	scaffold_139	Mcm10
EBAG0004421	1569.99	-3.09202	0.282642	-10.9397	7.44317e-28	2.11705e-26	scaffold_211	Sdr
EBAG0000500	118.929	-3.08626	0.151797	-20.3316	6.76152e-92	4.29507e-89	scaffold_104	plum
EBAG0008336	605.778	-3.07844	0.1846	-16.6762	1.95133e-62	4.29068e-60	scaffold_4	CG33298
EBAG0002361	82.4193	-3.07586	0.19995	-15.3832	2.12255e-53	2.92401e-51	scaffold_149	grh
EBAG0008733	95.9679	-3.07224	0.331648	-9.26354	1.97766e-20	2.5784e-19	scaffold_53	Sas-6
EBAG2002798	38.9292	-3.06553	0.19628	-15.6181	5.48153e-55	8.24681e-53	scaffold_19	lid
EBAG0009215	165.093	-3.05718	0.199445	-15.3285	4.93457e-53	6.56068e-51	scaffold_5	CG32767
EBAG0003314	327.392	-3.04851	0.225023	-13.5476	8.18908e-42	6.08013e-40	scaffold_179	babo
EBAG0008487	65.4193	-3.04344	0.276251	-11.0169	3.16712e-28	9.30923e-27	scaffold_50	ben
EBAG0005669	74.8842	-3.03935	0.16851	-18.0366	1.0061e-72	3.38346e-70	scaffold_27	elav
EBAG2001193	49.7095	-3.03114	0.587411	-5.16017	2.46732e-07	6.709e-07	scaffold_69	Ugt35b
EBAG0006329	189.934	-3.02893	0.150366	-20.1438	3.0523e-90	1.83684e-87	scaffold_30	CG14435
EBAG0011589	367.275	-3.02772	0.340623	-8.88878	6.17859e-19	6.68363e-18	scaffold_9	CG14931
EBAG0003344	3.80521	-3.02442	0.562755	-5.37432	7.68725e-08	2.21847e-07	scaffold_17	Ir7e
EBAG0011504	17.8084	-3.01043	0.424713	-7.08815	1.35913e-12	6.69551e-12	scaffold_99	CG15117
EBAG2001551	199.068	-3.01019	0.362138	-8.31226	9.39002e-17	7.51859e-16	scaffold_11	insv
EBAG0000158	7529.89	-3.00916	0.278051	-10.8223	2.6979e-27	7.29261e-26	scaffold_0	CG8507
EBAG0010837	85.2397	-3.00827	0.288867	-10.4141	2.13913e-25	4.71268e-24	scaffold_84	msd1
EBAG0001096	864.507	-3.00813	0.327102	-9.19631	3.70462e-20	4.68568e-19	scaffold_115	fs(1)M3
EBAG0005701	680.572	-3.00623	0.314818	-9.54911	1.30811e-21	1.95261e-20	scaffold_27	CG7741
EBAG0005152	105.35	-3.00549	0.132701	-22.6486	1.43856e-113	1.26527e-110	scaffold_24	Snoo
EBAG0008544	14619.9	-3.00023	0.258464	-11.6079	3.75745e-31	1.39944e-29	scaffold_50	tral
EBAG2000240	76.8347	-2.99956	0.316134	-9.48827	2.34891e-21	3.39968e-20	scaffold_3	CG14561
EBAG2001078	172.097	-2.99355	0.332062	-9.01502	1.96841e-19	2.27802e-18	scaffold_64	vfl
EBAG0009171	62.5296	-2.99226	0.253183	-11.8186	3.12954e-32	1.26442e-30	scaffold_5	CG7990
EBAG0002458	123.519	-2.98118	0.124521	-23.9413	1.13912e-126	1.18407e-123	scaffold_14	Hers
EBAG0010889	171.194	-2.97948	0.325227	-9.16123	5.13088e-20	6.39766e-19	scaffold_85	mos
EBAG0002521	756.654	-2.97512	0.465141	-6.39616	1.59329e-10	6.17757e-10	scaffold_150	Cyp28d1
EBAG0009496	186.876	-2.9749	0.243444	-12.22	2.42988e-34	1.12483e-32	scaffold_63	ihog
EBAG0007545	1407.47	-2.96639	0.293921	-10.0925	5.96467e-24	1.13667e-22	scaffold_3	polo
EBAG0002524	401.156	-2.96156	0.224266	-13.2056	8.14794e-40	5.29338e-38	scaffold_150	IntS6
EBAG0004871	204.491	-2.94994	0.172443	-17.1067	1.32295e-65	3.36147e-63	scaffold_237	da
EBAG0011404	297.696	-2.93925	0.282797	-10.3935	2.65416e-25	5.74767e-24	scaffold_95	CG8173
EBAG0005979	480.985	-2.93893	0.209283	-14.0428	8.52313e-45	7.55453e-43	scaffold_298	Dark
EBAG0008350	2065.26	-2.92968	0.327062	-8.95757	3.31924e-19	3.70627e-18	scaffold_4	CG10702
EBAG0002075	2843.72	-2.92896	0.271936	-10.7708	4.73046e-27	1.24055e-25	scaffold_13	RnrL
EBAG0000930	2049.78	-2.92847	0.191716	-15.275	1.12154e-52	1.47399e-50	scaffold_110	Smr
EBAG0003432	413.331	-2.92311	0.546098	-5.35273	8.66377e-08	2.48773e-07	scaffold_181	Ag5r
EBAG2002882	1225.72	-2.92176	0.337352	-8.66086	4.68231e-18	4.47638e-17	scaffold_130	alphaTub67C
EBAG0004452	484.867	-2.92155	0.217168	-13.4529	2.95935e-41	2.12813e-39	scaffold_214	wap
EBAG0009932	2502.96	-2.90989	0.217306	-13.3907	6.852e-41	4.80649e-39	scaffold_6	CG32479
EBAG2000336	14.9065	-2.90819	0.423741	-6.86315	6.73602e-12	3.07096e-11	scaffold_319	tsg
EBAG0005097	202.592	-2.90604	0.305995	-9.49704	2.15945e-21	3.1534e-20	scaffold_24	escl
EBAG0005869	111.065	-2.8945	0.243541	-11.8851	1.41545e-32	5.84268e-31	scaffold_28	Sox21b
EBAG0003568	1593.59	-2.85938	0.340539	-8.39663	4.59472e-17	3.84598e-16	scaffold_188	clos
EBAG2001004	13.1127	-2.85493	0.369576	-7.72487	1.11967e-14	7.0966e-14	scaffold_6	Dpol-epsilon58
EBAG0010466	201.458	-2.85075	0.320574	-8.89263	5.96787e-19	6.48638e-18	scaffold_77	pch2
EBAG0011349	261.549	-2.85046	0.24557	-11.6075	3.77296e-31	1.40065e-29	scaffold_94	SKIP
EBAG0003860	605.4	-2.84606	0.158646	-17.9397	5.77562e-72	1.78482e-69	scaffold_19	pan
EBAG0004379	252.047	-2.84121	0.31148	-9.12166	7.39808e-20	9.00848e-19	scaffold_20	sub
EBAG0001326	980.484	-2.83375	0.306231	-9.25364	2.16974e-20	2.80961e-19	scaffold_11	RhoGEF4
EBAG0004897	229.427	-2.8336	0.273427	-10.3633	3.6419e-25	7.72568e-24	scaffold_23	pon
EBAG0007996	183.049	-2.83052	0.173785	-16.2875	1.21028e-59	2.23199e-57	scaffold_45	CG42404
EBAG0007627	113.079	-2.83001	0.294249	-9.61772	6.73057e-22	1.04562e-20	scaffold_40	cid
EBAG0004756	1064.15	-2.82887	0.276171	-10.2432	1.26977e-24	2.60189e-23	scaffold_22	Mink
EBAG0011094	3599.76	-2.82743	0.253602	-11.1491	7.23516e-29	2.22384e-27	scaffold_8	Bmcp
EBAG0003692	476.4	-2.81827	0.287677	-9.79664	1.16388e-22	1.9599e-21	scaffold_190	msb1l
EBAG2002139	466.397	-2.81444	0.283097	-9.94164	2.74284e-23	4.96228e-22	scaffold_17	Cdk1
EBAG2001934	324.687	-2.80045	0.259513	-10.7912	3.78896e-27	1.01222e-25	scaffold_147	CG17202
EBAG2000233	71.978	-2.79775	0.300123	-9.32203	1.1414e-20	1.52106e-19	scaffold_3	trk
EBAG0002624	990.966	-2.79753	0.205832	-13.5913	4.50773e-42	3.39088e-40	scaffold_155	CG31635
EBAG0007995	682.583	-2.79535	0.241626	-11.5689	5.92109e-31	2.16299e-29	scaffold_45	ear
EBAG0003683	512.26	-2.791	0.168537	-16.5602	1.35196e-61	2.8106e-59	scaffold_190	numb
EBAG0009074	262.567	-2.78528	0.125838	-22.1339	1.49254e-108	1.21898e-105	scaffold_58	amon
EBAG0011002	326.492	-2.78308	0.280652	-9.9165	3.52926e-23	6.25855e-22	scaffold_88	CG2990
EBAG0010998	12173.2	-2.78047	0.43823	-6.34477	2.22754e-10	8.47861e-10	scaffold_88	Yp3
EBAG0010266	2383.37	-2.77897	0.264659	-10.5002	8.6225e-26	1.97971e-24	scaffold_74	asp
EBAG0001360	1725.65	-2.77866	0.233262	-11.9122	1.02223e-32	4.26575e-31	scaffold_11	Trn
EBAG0003710	10.8349	-2.77838	0.458345	-6.06176	1.3464e-09	4.72232e-09	scaffold_191	Ipp
EBAG0005318	1100.64	-2.77306	0.215318	-12.8789	5.91432e-38	3.43271e-36	scaffold_25	vtd
EBAG0008760	619.877	-2.76348	0.278529	-9.92169	3.35041e-23	5.95779e-22	scaffold_53	Spc105R
EBAG0007987	1536.41	-2.76177	0.299798	-9.21211	3.19778e-20	4.06712e-19	scaffold_45	aurA
EBAG0001916	1141.1	-2.75473	0.255678	-10.7742	4.55774e-27	1.20077e-25	scaffold_135	Jheh3
EBAG0011084	855.834	-2.75237	0.186678	-14.744	3.36355e-49	3.88472e-47	scaffold_8	RhoBTB
EBAG0004536	935.79	-2.75158	0.188493	-14.5978	2.90031e-48	3.18867e-46	scaffold_21	stau
EBAG0007083	794.702	-2.73238	0.158875	-17.1983	2.73404e-66	7.4431e-64	scaffold_36	rno
EBAG0008634	3.88576	-2.72179	0.531187	-5.12397	2.99164e-07	8.05047e-07	scaffold_51	CG42260
EBAG0009239	26.3389	-2.71397	0.317693	-8.54273	1.31092e-17	1.1915e-16	scaffold_5	br
EBAG0001217	73.5625	-2.70881	0.224629	-12.059	1.73793e-33	7.4705e-32	scaffold_119	isopeptidase-T-3
EBAG2000613	27.9851	-2.70744	0.323128	-8.37885	5.34476e-17	4.43483e-16	scaffold_410	wac
EBAG0010877	243.278	-2.70424	0.228654	-11.8268	2.83735e-32	1.15453e-30	scaffold_85	Sox14
EBAG0008718	3425.74	-2.70214	0.242124	-11.1601	6.38953e-29	1.98527e-27	scaffold_53	sle
EBAG0004657	611.063	-2.69017	0.176864	-15.2104	3.01672e-52	3.87564e-50	scaffold_223	CG4080
EBAG0009941	231.923	-2.68717	0.251527	-10.6834	1.21724e-26	3.11363e-25	scaffold_6	mad2
EBAG0005856	77.4355	-2.68449	0.292071	-9.19121	3.88461e-20	4.89042e-19	scaffold_28	robo3
EBAG0002473	1885.88	-2.68357	0.184529	-14.5428	6.48748e-48	6.86832e-46	scaffold_14	Myo10A
EBAG0006375	183.198	-2.68081	0.274534	-9.76495	1.59185e-22	2.63785e-21	scaffold_30	btd
EBAG0003306	78.989	-2.67834	0.323545	-8.27808	1.25172e-16	9.85009e-16	scaffold_179	squ
EBAG0006747	537.538	-2.6736	0.160001	-16.7099	1.10945e-62	2.48735e-60	scaffold_33	Liprin-alpha
EBAG0008220	2484.33	-2.67174	0.220935	-12.0929	1.15133e-33	5.04381e-32	scaffold_48	CG1943
EBAG0010982	1498.85	-2.66772	0.274573	-9.71586	2.58059e-22	4.19126e-21	scaffold_88	otu
EBAG0010956	544.583	-2.66307	0.22051	-12.0769	1.39948e-33	6.06124e-32	scaffold_87	jing
EBAG0005843	153.856	-2.66058	0.155612	-17.0975	1.54833e-65	3.84861e-63	scaffold_28	bbg
EBAG0000287	28.2087	-2.64939	0.36423	-7.27394	3.49144e-13	1.8482e-12	scaffold_0	CG11000
EBAG0001177	513.258	-2.64494	0.27884	-9.48552	2.41182e-21	3.47752e-20	scaffold_118	borr
EBAG0003782	348.162	-2.64241	0.311205	-8.49092	2.0501e-17	1.80175e-16	scaffold_197	RhoGAP54D
EBAG0011508	401.621	-2.64111	0.288407	-9.15757	5.30807e-20	6.597e-19	scaffold_99	lds
EBAG0004048	241.012	-2.63959	0.278424	-9.48046	2.53162e-21	3.64107e-20	scaffold_1	dgt5
EBAG0009509	205.747	-2.63769	0.35289	-7.47455	7.7466e-14	4.43761e-13	scaffold_63	CG11409
EBAG0010346	111.026	-2.63348	0.331638	-7.94083	2.00828e-15	1.37997e-14	scaffold_76	mus308
EBAG2000663	222.063	-2.6289	0.293727	-8.95016	3.54957e-19	3.95573e-18	scaffold_42	png
EBAG2001209	815.47	-2.62151	0.256428	-10.2232	1.56141e-24	3.16545e-23	scaffold_7	Ice1
EBAG0007117	1017.8	-2.62055	0.365385	-7.17202	7.38997e-13	3.75888e-12	scaffold_371	CycB3
EBAG0006367	1711.92	-2.6193	0.232384	-11.2714	1.81653e-29	5.93433e-28	scaffold_30	CG14220
EBAG0009985	659.039	-2.61352	0.256251	-10.1991	2.00206e-24	3.99504e-23	scaffold_6	Klp61F
EBAG0006244	994.211	-2.6073	0.195325	-13.3485	1.20821e-40	8.37251e-39	scaffold_2	lilli
EBAG0009450	172.885	-2.60643	0.228274	-11.418	3.40012e-30	1.16748e-28	scaffold_62	Mtl
EBAG0009430	490.278	-2.60187	0.275536	-9.44293	3.62481e-21	5.1168e-20	scaffold_62	Cad88C
EBAG0004530	1714.02	-2.60066	0.136343	-19.0744	4.11924e-81	1.81151e-78	scaffold_21	didum
EBAG0006171	2869.69	-2.59825	0.160391	-16.1995	5.08626e-59	9.08692e-57	scaffold_2	Cnot4
EBAG0005379	9.6273	-2.59461	0.537502	-4.82717	1.38486e-06	3.46487e-06	scaffold_265	dah
EBAG0002711	291.332	-2.58944	0.272034	-9.51881	1.7517e-21	2.57442e-20	scaffold_158	CG5199
EBAG0010516	232.971	-2.5853	0.341865	-7.56233	3.95901e-14	2.35644e-13	scaffold_79	lov
EBAG0010942	16.8468	-2.58496	0.375946	-6.87589	6.16057e-12	2.82325e-11	scaffold_86	sns
EBAG0008030	94.6921	-2.58251	0.326041	-7.92081	2.35959e-15	1.60306e-14	scaffold_45	Sas-4
EBAG0010037	190.351	-2.57959	0.150289	-17.1642	4.92202e-66	1.3088e-63	scaffold_6	RasGAP1
EBAG0001922	214.322	-2.5752	0.166409	-15.4751	5.11294e-54	7.21744e-52	scaffold_135	Fbl6
EBAG0008869	16.6483	-2.57222	0.430523	-5.97465	2.30583e-09	7.90314e-09	scaffold_55	CG5937
EBAG0000374	439.326	-2.56587	0.123777	-20.7297	1.86871e-95	1.33543e-92	scaffold_101	InR
EBAG0011091	891.355	-2.56519	0.203251	-12.6208	1.62107e-36	8.70205e-35	scaffold_8	Mkrn1
EBAG0002625	6161.78	-2.5649	0.268639	-9.54773	1.3257e-21	1.97627e-20	scaffold_155	cup
EBAG0005329	255.358	-2.56198	0.264113	-9.70031	3.00584e-22	4.85434e-21	scaffold_25	tos
EBAG0007791	905.452	-2.55879	0.271244	-9.43352	3.96549e-21	5.57705e-20	scaffold_42	qua
EBAG0007664	609.533	-2.55755	0.264501	-9.66936	4.06901e-22	6.435e-21	scaffold_40	geminin
EBAG0001859	152.684	-2.55299	0.328759	-7.76552	8.13086e-15	5.22e-14	scaffold_132	MKP-4
EBAG2002764	53.4098	-2.54733	0.327748	-7.77222	7.71233e-15	4.96245e-14	scaffold_25	Fancl
EBAG0010167	1680.81	-2.53819	0.191768	-13.2357	5.4555e-40	3.60567e-38	scaffold_72	PlexA
EBAG0000146	65.5505	-2.53749	0.194395	-13.0533	6.08908e-39	3.78383e-37	scaffold_0	wake
EBAG0004142	532.156	-2.53208	0.439777	-5.75764	8.52995e-09	2.73427e-08	scaffold_202	Cyp6g1
EBAG0000392	1530.76	-2.53192	0.347125	-7.29397	3.00944e-13	1.60195e-12	scaffold_101	fs(1)Ya
EBAG0005975	23.1213	-2.53157	0.259434	-9.75804	1.70419e-22	2.81987e-21	scaffold_298	DIP2
EBAG0011438	212.682	-2.52998	0.190458	-13.2836	2.88097e-40	1.96077e-38	scaffold_97	Klp67A
EBAG0001339	699.262	-2.52578	0.259144	-9.74662	1.90703e-22	3.12841e-21	scaffold_11	RecQ4
EBAG0009333	18.5719	-2.52221	0.488642	-5.16168	2.44745e-07	6.65814e-07	scaffold_60	CG8568
EBAG2002377	675.44	-2.51781	0.313924	-8.02044	1.05371e-15	7.4833e-15	scaffold_200	CG14478
EBAG0005217	50.5825	-2.51168	0.189112	-13.2814	2.96734e-40	2.0076e-38	scaffold_255	Src42A
EBAG0010064	696.586	-2.50036	0.193293	-12.9356	2.83287e-38	1.68703e-36	scaffold_70	ttk
EBAG0003437	2684.14	-2.49722	0.182974	-13.648	2.07611e-42	1.61485e-40	scaffold_181	Nup153
EBAG0006241	1.10926	-2.47995	0.709508	-3.49531	0.000473507	0.000867224	scaffold_2	mRpS30
EBAG0004555	879.563	-2.47818	0.203745	-12.1632	4.88179e-34	2.23273e-32	scaffold_21	CG12964
EBAG0004930	1190.27	-2.47455	0.232179	-10.658	1.60063e-26	4.04008e-25	scaffold_23	pr-set7
EBAG0007176	36.4981	-2.47103	0.363744	-6.79332	1.09582e-11	4.86776e-11	scaffold_37	VAChT
EBAG0000478	42.0446	-2.47064	0.343268	-7.19742	6.13642e-13	3.14495e-12	scaffold_103	Cngl
EBAG0004546	250.395	-2.46695	0.157094	-15.7037	1.42649e-55	2.26534e-53	scaffold_21	Sik3
EBAG0003764	1235.09	-2.46681	0.364981	-6.75873	1.39206e-11	6.12187e-11	scaffold_196	CG34367
EBAG0008834	471.096	-2.45802	0.199595	-12.3151	7.51428e-35	3.6406e-33	scaffold_54	rad
EBAG0003602	61.0957	-2.45549	0.250416	-9.80566	1.06444e-22	1.80575e-21	scaffold_18	Orc4
EBAG0005509	1332.83	-2.45215	0.199952	-12.2637	1.41926e-34	6.76158e-33	scaffold_26	CG5726
EBAG0011570	100.159	-2.45189	0.167235	-14.6614	1.13897e-48	1.27677e-46	scaffold_9	CG17075
EBAG0003458	1195.96	-2.44748	0.187175	-13.0759	4.52173e-39	2.82522e-37	scaffold_182	CG4238
EBAG0007397	379.381	-2.44518	0.240791	-10.1548	3.15562e-24	6.13629e-23	scaffold_3	rt
EBAG0004596	208.916	-2.44474	0.233118	-10.4871	9.89736e-26	2.26786e-24	scaffold_21	Nnf1a
EBAG0002502	1121.51	-2.43594	0.275301	-8.84828	8.88793e-19	9.34909e-18	scaffold_14	srl
EBAG0002826	2459.19	-2.43579	0.262052	-9.29505	1.47137e-20	1.93821e-19	scaffold_15	ovo
EBAG0002628	659.497	-2.43338	0.305849	-7.95614	1.77485e-15	1.22918e-14	scaffold_155	sip2
EBAG2000529	56.845	-2.43178	0.382752	-6.35341	2.10588e-10	8.04498e-10	scaffold_390	Grip71
EBAG0007939	2395.02	-2.43113	0.12981	-18.7284	2.90408e-78	1.14501e-75	scaffold_44	spen
EBAG0009203	1250.26	-2.42602	0.273413	-8.87308	7.11492e-19	7.63869e-18	scaffold_5	mud
EBAG0008713	487.373	-2.41635	0.157459	-15.3458	3.77583e-53	5.07916e-51	scaffold_53	heph
EBAG0010316	853.958	-2.4125	0.231081	-10.4401	1.62709e-25	3.64074e-24	scaffold_75	Pcl
EBAG0007556	5392.43	-2.41144	0.255846	-9.42536	4.28614e-21	5.98779e-20	scaffold_3	bmm
EBAG0004398	9.83965	-2.41083	0.455951	-5.28748	1.24014e-07	3.48739e-07	scaffold_211	CG10738
EBAG0008986	14.2326	-2.4101	0.513228	-4.69596	2.65361e-06	6.44328e-06	scaffold_57	arx
EBAG0003097	31.9182	-2.40895	0.339658	-7.0923	1.31903e-12	6.51761e-12	scaffold_16	Cdep
EBAG0006833	89.9888	-2.40659	0.190308	-12.6457	1.18125e-36	6.43162e-35	scaffold_34	sima
EBAG0000260	1468.93	-2.40602	0.215722	-11.1533	6.89791e-29	2.13164e-27	scaffold_0	Mes-4
EBAG0000142	7829.35	-2.40506	0.205357	-11.7116	1.11163e-31	4.27958e-30	scaffold_0	Apc
EBAG0001842	1161.81	-2.4025	0.275407	-8.72345	2.69845e-18	2.64841e-17	scaffold_132	Gs1
EBAG0006126	65.8737	-2.39912	0.210736	-11.3845	4.99453e-30	1.68458e-28	scaffold_2	CG31637
EBAG0007746	763.052	-2.38914	0.315503	-7.5725	3.66113e-14	2.1894e-13	scaffold_41	cort
EBAG2002146	257.282	-2.38456	0.22902	-10.412	2.18515e-25	4.79558e-24	scaffold_17	CG13690
EBAG0006906	2.23552	-2.37827	0.673856	-3.52934	0.000416597	0.000769402	scaffold_35	unc-13-4A
EBAG0004492	198.967	-2.36878	0.324096	-7.30888	2.69372e-13	1.4462e-12	scaffold_218	CG32645
EBAG0009418	173.687	-2.3671	0.313829	-7.54264	4.60565e-14	2.7229e-13	scaffold_62	WRNexo
EBAG0011027	252.553	-2.36421	0.238872	-9.89737	4.27348e-23	7.54059e-22	scaffold_89	l(2)dtl
EBAG2002372	209.091	-2.35564	0.215035	-10.9547	6.30835e-28	1.80776e-26	scaffold_20	CG11164
EBAG0010259	176.491	-2.35451	0.29956	-7.85991	3.8442e-15	2.5555e-14	scaffold_74	dgt6
EBAG0003930	1185.07	-2.35261	0.225164	-10.4484	1.48975e-25	3.3531e-24	scaffold_1	CG10188
EBAG0005488	198.615	-2.35116	0.21672	-10.8488	2.02009e-27	5.53902e-26	scaffold_26	dgt3
EBAG0000532	219.85	-2.34155	0.325549	-7.19261	6.35621e-13	3.25031e-12	scaffold_104	Zwilch
EBAG0002501	54.3393	-2.34056	0.260481	-8.98555	2.57454e-19	2.92618e-18	scaffold_14	Psf1
EBAG0000956	296.536	-2.33446	0.254939	-9.15694	5.33879e-20	6.6208e-19	scaffold_110	CDC45L
EBAG0004531	745.174	-2.33392	0.231917	-10.0636	8.00088e-24	1.5121e-22	scaffold_21	Orc1
EBAG0003193	814.895	-2.33358	0.279494	-8.3493	6.86693e-17	5.59234e-16	scaffold_171	Klp3A
EBAG0006631	4.50103	-2.33308	0.452598	-5.15486	2.53818e-07	6.88297e-07	scaffold_331	CG9902
EBAG0010886	1752.6	-2.32812	0.186343	-12.4938	8.07542e-36	4.23552e-34	scaffold_85	E(Pc)
EBAG0004752	189.53	-2.32572	0.254282	-9.14622	5.89602e-20	7.26456e-19	scaffold_22	CG31274
EBAG0004835	5.49578	-2.32493	0.505762	-4.59688	4.28866e-06	1.01462e-05	scaffold_234	jhamt
EBAG0011247	50.8645	-2.32128	0.215768	-10.7582	5.4221e-27	1.41868e-25	scaffold_91	sba
EBAG0006062	248.342	-2.31622	0.271623	-8.52732	1.49778e-17	1.34847e-16	scaffold_29	aurB
EBAG0007957	77.8288	-2.30759	0.182762	-12.6262	1.51329e-36	8.1618e-35	scaffold_45	Adar
EBAG0006335	695.529	-2.30506	0.209724	-10.9909	4.22801e-28	1.2364e-26	scaffold_30	tum
EBAG0003188	15.3133	-2.30266	0.459585	-5.0103	5.43453e-07	1.41933e-06	scaffold_171	Nmdar2
EBAG0000837	79.789	-2.29569	0.220905	-10.3922	2.69004e-25	5.81436e-24	scaffold_10	Camta
EBAG0010048	138.448	-2.29525	0.240796	-9.53193	1.54393e-21	2.28967e-20	scaffold_70	Nuf2
EBAG0008227	316.289	-2.29213	0.22568	-10.1565	3.0994e-24	6.03723e-23	scaffold_48	Dl
EBAG0006319	575.406	-2.29186	0.188337	-12.1689	4.55072e-34	2.08967e-32	scaffold_30	sn
EBAG0008459	50.7252	-2.29066	0.281345	-8.14182	3.89393e-16	2.90053e-15	scaffold_4	Hr4
EBAG0001156	18.8762	-2.28788	0.394367	-5.8014	6.5764e-09	2.13925e-08	scaffold_117	kek6
EBAG0009594	169.947	-2.28779	0.244092	-9.37263	7.07493e-21	9.65332e-20	scaffold_64	nod
EBAG0005337	40.6389	-2.28555	0.343038	-6.66267	2.68898e-11	1.14339e-10	scaffold_25	CG3669
EBAG0006209	603.703	-2.28436	0.250682	-9.11259	8.04412e-20	9.76395e-19	scaffold_2	Kr-h1
EBAG0000045	306.235	-2.28307	0.136527	-16.7226	8.97582e-63	2.05259e-60	scaffold_0	Afti
EBAG0010183	13.1139	-2.2802	0.421779	-5.40614	6.43986e-08	1.87077e-07	scaffold_72	CG1909
EBAG0010332	370.863	-2.2783	0.236141	-9.64807	5.00902e-22	7.86719e-21	scaffold_75	CG12863
EBAG0007505	3304.69	-2.27503	0.146495	-15.5298	2.18158e-54	3.15749e-52	scaffold_3	CG8783
EBAG0009733	467.007	-2.27482	0.387455	-5.87117	4.32724e-09	1.43747e-08	scaffold_66	CG7744
EBAG0001332	352.354	-2.27434	0.188501	-12.0654	1.60893e-33	6.94206e-32	scaffold_11	nmo
EBAG0006703	30.0342	-2.2736	0.357775	-6.35481	2.08678e-10	7.97736e-10	scaffold_33	mars
EBAG0011119	157.276	-2.27112	0.21005	-10.8123	3.01091e-27	8.08139e-26	scaffold_8	CG12713
EBAG0002653	261.51	-2.27018	0.25917	-8.75943	1.96236e-18	1.96133e-17	scaffold_156	CG8679
EBAG0002408	9.70137	-2.26924	0.382758	-5.92864	3.05451e-09	1.03177e-08	scaffold_14	CG9170
EBAG0007375	99.4855	-2.26614	0.203552	-11.133	8.66744e-29	2.64983e-27	scaffold_39	Rim
EBAG0011026	2395.23	-2.2632	0.236003	-9.5897	8.83394e-22	1.34856e-20	scaffold_89	Ank
EBAG0003703	73.3108	-2.25148	0.325504	-6.91692	4.61558e-12	2.14968e-11	scaffold_190	CG4587
EBAG0009335	446.339	-2.24783	0.1835	-12.2498	1.68479e-34	7.89504e-33	scaffold_60	CG31224
EBAG0005254	299.041	-2.24676	0.157999	-14.2201	6.87852e-46	6.66517e-44	scaffold_25	Sur-8
EBAG0000226	2977.69	-2.24607	0.33253	-6.7545	1.43329e-11	6.28625e-11	scaffold_0	CG11674
EBAG0000422	3248.14	-2.2454	0.158897	-14.1312	2.43924e-45	2.30498e-43	scaffold_102	fs(1)h
EBAG2001733	1458.98	-2.24413	0.34992	-6.41325	1.42451e-10	5.55332e-10	scaffold_127	Nek2
EBAG0009016	369.211	-2.24372	0.196603	-11.4125	3.62315e-30	1.23295e-28	scaffold_57	CG32758
EBAG0010396	373.44	-2.24081	0.22267	-10.0634	8.02051e-24	1.51331e-22	scaffold_77	CG3430
EBAG0007836	445.455	-2.23999	0.121515	-18.4338	7.04013e-76	2.51553e-73	scaffold_43	CG11505
EBAG0007371	150.48	-2.2397	0.184224	-12.1574	5.23692e-34	2.38562e-32	scaffold_39	Hs6st
EBAG0005468	2186.06	-2.23657	0.193438	-11.5622	6.40503e-31	2.31757e-29	scaffold_26	EDTP
EBAG0003984	1013.22	-2.2347	0.248026	-9.00995	2.06154e-19	2.37617e-18	scaffold_1	Incenp
EBAG0011031	401.718	-2.23449	0.246085	-9.08016	1.08415e-19	1.29532e-18	scaffold_89	ncd
EBAG0004539	207.851	-2.22839	0.212127	-10.505	8.19365e-26	1.89496e-24	scaffold_21	CG5757
EBAG0007761	66.481	-2.22174	0.267377	-8.3094	9.61858e-17	7.69083e-16	scaffold_427	shtd
EBAG0003156	2216.73	-2.21787	0.251516	-8.81799	1.16529e-18	1.2047e-17	scaffold_170	PGRP-LD
EBAG0010575	616.498	-2.21723	0.258312	-8.5835	9.20253e-18	8.5338e-17	scaffold_7	scra
EBAG0009555	1098.94	-2.21529	0.220021	-10.0685	7.61049e-24	1.4407e-22	scaffold_64	CG44774
EBAG0007608	1073.63	-2.21372	0.238431	-9.28454	1.62407e-20	2.12954e-19	scaffold_40	Caf1-180
EBAG0004754	1125.81	-2.20948	0.25714	-8.59251	8.50897e-18	7.92277e-17	scaffold_22	Mcm3
EBAG0003657	4409.26	-2.20331	0.163679	-13.4611	2.64774e-41	1.9283e-39	scaffold_18	dom
EBAG0003571	29.3623	-2.19426	0.384153	-5.71194	1.11696e-08	3.53286e-08	scaffold_188	CG12926
EBAG0006116	1538.64	-2.19377	0.237943	-9.2197	2.97934e-20	3.80623e-19	scaffold_2	PC
EBAG0010202	626.116	-2.19055	0.122165	-17.931	6.74936e-72	2.03085e-69	scaffold_72	Eph
EBAG0006842	293.984	-2.18389	0.41025	-5.3233	1.01901e-07	2.90267e-07	scaffold_34	dan
EBAG0009663	47.7894	-2.18198	0.366804	-5.94863	2.70397e-09	9.18786e-09	scaffold_66	yl
EBAG0000691	276.137	-2.17972	0.206473	-10.5569	4.71986e-26	1.13614e-24	scaffold_109	CG5151
EBAG0010676	135.66	-2.17217	0.257893	-8.42273	3.67807e-17	3.12212e-16	scaffold_80	Psf2
EBAG0011242	3509.18	-2.16892	0.258643	-8.38576	5.0401e-17	4.20386e-16	scaffold_91	CG6356
EBAG2000586	1759.2	-2.16828	0.301768	-7.18525	6.70837e-13	3.42579e-12	scaffold_40	orb
EBAG0011426	102.404	-2.16597	0.282616	-7.66399	1.80242e-14	1.1158e-13	scaffold_96	Sse
EBAG0006935	449.673	-2.16577	0.24862	-8.71115	3.0082e-18	2.93981e-17	scaffold_35	armi
EBAG0010663	2389.37	-2.1637	0.229171	-9.44141	3.6779e-21	5.18534e-20	scaffold_7	CG8155
EBAG0009314	347.838	-2.15889	0.225296	-9.58243	9.47893e-22	1.44317e-20	scaffold_60	Slbp
EBAG0002085	363.894	-2.15579	0.167676	-12.8569	7.8664e-38	4.51982e-36	scaffold_13	CG43367
EBAG0010541	7823.44	-2.15216	0.229316	-9.38512	6.28441e-21	8.64692e-20	scaffold_7	Fem-1
EBAG0001006	678.882	-2.14862	0.173929	-12.3534	4.66817e-35	2.33082e-33	scaffold_112	Axn
EBAG0000833	61.8648	-2.14803	0.213767	-10.0484	9.33273e-24	1.758e-22	scaffold_10	RYBP
EBAG0006986	42.7774	-2.14727	0.298663	-7.18963	6.49684e-13	3.31925e-12	scaffold_35	Lsm11
EBAG0001178	1414.82	-2.14487	0.172223	-12.454	1.32981e-35	6.91137e-34	scaffold_118	AGO1
EBAG2000618	296.823	-2.14289	0.244345	-8.76995	1.78746e-18	1.80387e-17	scaffold_103	gl
EBAG0001900	456.909	-2.14201	0.232518	-9.21225	3.19355e-20	4.06626e-19	scaffold_134	mus101
EBAG0009237	42.3039	-2.14171	0.295718	-7.2424	4.40804e-13	2.30882e-12	scaffold_5	CG43737
EBAG2001076	327.091	-2.13985	0.220454	-9.70653	2.82797e-22	4.58652e-21	scaffold_64	Art1
EBAG0003265	429.409	-2.13957	0.174649	-12.2507	1.66594e-34	7.83882e-33	scaffold_176	CG30389
EBAG0008125	42.7237	-2.13928	0.314129	-6.81019	9.74693e-12	4.36702e-11	scaffold_477	mus205
EBAG2000551	2101.82	-2.13783	0.264703	-8.07634	6.67373e-16	4.85725e-15	scaffold_4	Ank2
EBAG0005151	503.588	-2.13764	0.21706	-9.84812	6.98408e-23	1.20446e-21	scaffold_24	CG3238
EBAG0001898	343.156	-2.13703	0.193188	-11.0619	1.91993e-28	5.76179e-27	scaffold_134	Vav
EBAG0008800	866.674	-2.13392	0.165387	-12.9026	4.35194e-38	2.53878e-36	scaffold_54	vap
EBAG0005744	13.3445	-2.13194	0.428473	-4.97566	6.50271e-07	1.6879e-06	scaffold_281	Gfrl
EBAG0000411	68.4165	-2.13106	0.386896	-5.50811	3.62716e-08	1.08341e-07	scaffold_101	step
EBAG2000638	2.9701	-2.13058	0.530054	-4.01955	5.83097e-05	0.00011974	scaffold_42	Rme-8
EBAG0001724	704.76	-2.12712	0.174773	-12.1707	4.45107e-34	2.05216e-32	scaffold_12	hep
EBAG0001881	96.1365	-2.1225	0.244289	-8.68848	3.67314e-18	3.55319e-17	scaffold_134	Orc5
EBAG0001584	302.878	-2.12085	0.237285	-8.93798	3.96342e-19	4.37852e-18	scaffold_127	CG7206
EBAG0002482	468.904	-2.11876	0.198946	-10.6499	1.74504e-26	4.36604e-25	scaffold_14	G9a
EBAG0011052	9.67139	-2.11794	0.391679	-5.40733	6.39714e-08	1.85883e-07	scaffold_89	Cad99C
EBAG0008038	837.501	-2.11594	0.253892	-8.33401	7.81523e-17	6.31961e-16	scaffold_45	Dpol-alpha180
EBAG0008465	4319.48	-2.10934	0.164229	-12.8439	9.30305e-38	5.2921e-36	scaffold_4	nocte
EBAG0002349	585.019	-2.10869	0.122869	-17.162	5.10949e-66	1.32777e-63	scaffold_148	rdgA
EBAG2001500	141.704	-2.10706	0.239777	-8.78759	1.52798e-18	1.55159e-17	scaffold_93	CG14174
EBAG0011248	755.748	-2.10698	0.252289	-8.35144	6.74361e-17	5.49583e-16	scaffold_91	Ndc1
EBAG0006900	204.255	-2.10353	0.262851	-8.00277	1.21652e-15	8.57039e-15	scaffold_35	Claspin
EBAG0009874	1243.57	-2.09766	0.242623	-8.64576	5.34479e-18	5.08423e-17	scaffold_6	Mcm7
EBAG0006214	571.264	-2.09495	0.152552	-13.7327	6.4711e-43	5.13824e-41	scaffold_2	kuz
EBAG0009878	509.57	-2.09447	0.210518	-9.94911	2.5445e-23	4.61075e-22	scaffold_6	CG32365
EBAG0008585	395.731	-2.09409	0.232711	-8.99867	2.28477e-19	2.61241e-18	scaffold_51	Caf1-105
EBAG2001445	2517.36	-2.08984	0.176192	-11.8611	1.88438e-32	7.695e-31	scaffold_88	UbcE2H
EBAG0009820	169.528	-2.08289	0.23563	-8.83964	9.603e-19	1.00735e-17	scaffold_69	pum
EBAG0000154	1217.53	-2.08197	0.168627	-12.3466	5.0814e-35	2.51518e-33	scaffold_0	FBXO11
EBAG0006696	1287.55	-2.08194	0.20978	-9.92439	3.261e-23	5.82598e-22	scaffold_33	Rrp1
EBAG0003914	23.6018	-2.07826	0.247395	-8.40057	4.4432e-17	3.7246e-16	scaffold_1	stan
EBAG0009270	54.9796	-2.07694	0.239447	-8.67389	4.17601e-18	4.02322e-17	scaffold_5	Mis12
EBAG2001351	510.928	-2.07659	0.212959	-9.75112	1.82444e-22	3.00586e-21	scaffold_11	Cdc6
EBAG0006453	52.469	-2.07624	0.179139	-11.5901	4.62793e-31	1.70147e-29	scaffold_31	ush
EBAG0002209	239.443	-2.07454	0.104552	-19.8421	1.29002e-87	7.02385e-85	scaffold_142	CaMKII
EBAG0009317	2997.11	-2.07341	0.202268	-10.2508	1.17354e-24	2.40902e-23	scaffold_60	CG14516
EBAG0008637	42.6813	-2.07069	0.264158	-7.83883	4.54747e-15	2.99515e-14	scaffold_522	CG8915
EBAG0010760	15.2051	-2.06777	0.419305	-4.93143	8.16301e-07	2.09461e-06	scaffold_82	CG15803
EBAG0011608	57.8494	-2.06643	0.271125	-7.62171	2.50334e-14	1.52576e-13	scaffold_9	Slob
EBAG0003225	1.83797	-2.06496	0.582868	-3.54276	0.000395959	0.000733064	scaffold_173	CG12994
EBAG0000737	145.343	-2.06269	0.197582	-10.4397	1.63322e-25	3.64732e-24	scaffold_10	CG13322
EBAG0001994	4.56881	-2.05828	0.489874	-4.20165	2.64977e-05	5.6652e-05	scaffold_138	CG34114
EBAG0001176	6940.62	-2.05306	0.248208	-8.27155	1.32229e-16	1.03768e-15	scaffold_118	Nop60B
EBAG0009667	548.438	-2.04767	0.19949	-10.2645	1.01818e-24	2.10523e-23	scaffold_66	mxc
EBAG0008295	3923.78	-2.03997	0.158096	-12.9034	4.30836e-38	2.52625e-36	scaffold_49	osa
EBAG0004586	445.647	-2.03638	0.214629	-9.4879	2.35745e-21	3.40772e-20	scaffold_21	nopo
EBAG0003335	3476.39	-2.03536	0.195138	-10.4303	1.80233e-25	4.00152e-24	scaffold_17	Utx
EBAG0006378	489.84	-2.02926	0.256426	-7.91364	2.49967e-15	1.6932e-14	scaffold_30	rod
EBAG0010343	377.714	-2.02426	0.189111	-10.7041	9.7371e-27	2.51887e-25	scaffold_76	disp
EBAG0011282	48.0379	-2.02413	0.278754	-7.26133	3.83297e-13	2.02057e-12	scaffold_93	CG43295
EBAG2000917	134.67	-2.0208	0.221453	-9.12521	7.15981e-20	8.75565e-19	scaffold_54	CG12204
EBAG0000684	992.859	-2.01943	0.208999	-9.66242	4.35442e-22	6.84847e-21	scaffold_109	elg1
EBAG0002164	67.7096	-2.01809	0.438002	-4.60748	4.07574e-06	9.67047e-06	scaffold_140	CG13759
EBAG0010077	120.632	-2.01491	0.238498	-8.44834	2.95476e-17	2.54403e-16	scaffold_70	CG10005
EBAG0009313	4943.33	-2.01262	0.19067	-10.5555	4.78995e-26	1.15059e-24	scaffold_60	CG11897
EBAG0003501	590.303	-2.00792	0.101931	-19.6987	2.21078e-86	1.14901e-83	scaffold_185	bun
EBAG2001951	1.61031	-2.00551	0.569663	-3.52052	0.000430701	0.000793911	scaffold_15	CG10348
EBAG0009190	2302.34	-2.00305	0.192856	-10.3863	2.86363e-25	6.1431e-24	scaffold_5	Trf2
EBAG2001439	2279.26	-2.00053	0.169915	-11.7737	5.33272e-32	2.12454e-30	scaffold_88	Sptr
EBAG2000142	9.58551	-2.00035	0.462127	-4.32857	1.5008e-05	3.3134e-05	scaffold_284	CG10064
EBAG0009211	664.669	-1.99718	0.198004	-10.0866	6.33384e-24	1.20501e-22	scaffold_5	D-ligI
EBAG0007831	80.4319	-1.99564	0.466046	-4.28207	1.85166e-05	4.04276e-05	scaffold_43	CG3106
EBAG0001932	225.194	-1.98832	0.154722	-12.8509	8.49919e-38	4.85899e-36	scaffold_135	Trpm
EBAG2002343	155.912	-1.98815	0.213655	-9.3054	1.33489e-20	1.77067e-19	scaffold_2	CG1360
EBAG0009246	476.416	-1.98737	0.252561	-7.86887	3.57848e-15	2.38024e-14	scaffold_5	CG1665
EBAG2000539	29.6869	-1.98505	0.308518	-6.43416	1.24158e-10	4.87142e-10	scaffold_4	His1:CG33864
EBAG0009962	1622.25	-1.98478	0.176717	-11.2314	2.86e-29	9.16001e-28	scaffold_6	CycT
EBAG0010626	65.6912	-1.98469	0.361177	-5.49507	3.90546e-08	1.16108e-07	scaffold_7	CP60E
EBAG0010190	727.943	-1.98375	0.153724	-12.9047	4.23687e-38	2.49713e-36	scaffold_72	Sema-1b
EBAG2000555	111.631	-1.98169	0.233403	-8.49044	2.05856e-17	1.8078e-16	scaffold_4	CG11170
EBAG2002232	15.4071	-1.97621	0.387607	-5.0985	3.42363e-07	9.13982e-07	scaffold_181	CG30428
EBAG0002199	380.192	-1.97537	0.218926	-9.023	1.83002e-19	2.12646e-18	scaffold_141	timeout
EBAG0001548	118.194	-1.97014	0.186894	-10.5415	5.5595e-26	1.32432e-24	scaffold_126	l(3)psg2
EBAG0000468	1869.11	-1.96543	0.178326	-11.0216	3.00711e-28	8.86167e-27	scaffold_103	PPP4R2r
EBAG0008757	1151.16	-1.96383	0.243487	-8.06546	7.29636e-16	5.28685e-15	scaffold_53	Mcm5
EBAG0011567	4377.37	-1.96278	0.107966	-18.1797	7.47096e-74	2.58858e-71	scaffold_9	kis
EBAG0000899	1179.63	-1.96161	0.191813	-10.2267	1.50618e-24	3.05892e-23	scaffold_10	Su(var)2-10
EBAG0010050	1139.62	-1.96054	0.234712	-8.35295	6.6577e-17	5.43356e-16	scaffold_70	Mcm2
EBAG0001374	1895.14	-1.96049	0.196763	-9.96376	2.19606e-23	4.01113e-22	scaffold_11	cmet
EBAG0008795	460.319	-1.95963	0.161379	-12.143	6.24788e-34	2.82364e-32	scaffold_54	CG32772
EBAG0004134	481.114	-1.9508	0.133691	-14.5919	3.16384e-48	3.44527e-46	scaffold_202	Dscam1
EBAG0008026	1162.37	-1.94771	0.160597	-12.1279	7.51226e-34	3.34223e-32	scaffold_45	ptip
EBAG0006936	1885.18	-1.94763	0.250345	-7.77979	7.26478e-15	4.69297e-14	scaffold_35	spd-2
EBAG0007391	58.3016	-1.94436	0.368737	-5.27303	1.34192e-07	3.75699e-07	scaffold_39	CG8142
EBAG0000732	206.396	-1.94158	0.24972	-7.77503	7.54303e-15	4.85899e-14	scaffold_10	Sans
EBAG0000507	1188.8	-1.94035	0.198849	-9.75789	1.70662e-22	2.81987e-21	scaffold_104	Skp2
EBAG2001518	191.28	-1.93982	0.211054	-9.19112	3.88787e-20	4.89042e-19	scaffold_11	CG7386
EBAG0004270	295.011	-1.93799	0.190804	-10.157	3.08515e-24	6.01972e-23	scaffold_20	Xpac
EBAG0000435	575.765	-1.93169	0.141852	-13.6176	3.14747e-42	2.41532e-40	scaffold_102	east
EBAG0008789	1276.92	-1.92996	0.164307	-11.7461	7.39923e-32	2.92743e-30	scaffold_54	pcx
EBAG0006573	132.998	-1.92878	0.241155	-7.99808	1.26377e-15	8.86503e-15	scaffold_32	CG34383
EBAG0002090	632.162	-1.9275	0.259518	-7.42722	1.10901e-13	6.25267e-13	scaffold_13	pav
EBAG2002781	24.9917	-1.92693	0.261843	-7.3591	1.85156e-13	1.0149e-12	scaffold_25	CG42726
EBAG0004335	669.136	-1.92673	0.205007	-9.39836	5.54227e-21	7.66268e-20	scaffold_20	l(2)k09022
EBAG0009953	358.258	-1.92406	0.203291	-9.46455	2.94817e-21	4.20317e-20	scaffold_6	Dpol-alpha50
EBAG0003851	392.238	-1.92287	0.171433	-11.2164	3.38628e-29	1.07552e-27	scaffold_19	Tao
EBAG0004411	145.385	-1.92077	0.203858	-9.42209	4.42178e-21	6.16568e-20	scaffold_211	a1
EBAG0006832	266.098	-1.91988	0.216751	-8.85755	8.17912e-19	8.64326e-18	scaffold_34	spn-A
EBAG0006127	1530.08	-1.91889	0.17461	-10.9896	4.28997e-28	1.24813e-26	scaffold_2	DLP
EBAG0000257	506.448	-1.9188	0.141583	-13.5525	7.65449e-42	5.72035e-40	scaffold_0	mfrn
EBAG0009887	91.8655	-1.91713	0.304914	-6.28744	3.2274e-10	1.2107e-09	scaffold_6	Gen
EBAG0010857	453.03	-1.9129	0.175644	-10.8908	1.27535e-27	3.5394e-26	scaffold_84	RhoGAP71E
EBAG0008717	802.798	-1.91213	0.210318	-9.09159	9.7598e-20	1.17343e-18	scaffold_53	jumu
EBAG0011498	1677.25	-1.9109	0.17226	-11.0931	1.35456e-28	4.09737e-27	scaffold_99	MESR4
EBAG0006184	175.273	-1.90159	0.10571	-17.9887	2.38862e-72	7.58652e-70	scaffold_2	Lar
EBAG0006313	538.681	-1.89888	0.234654	-8.09223	5.85807e-16	4.28269e-15	scaffold_30	RfC38
EBAG0009602	241.054	-1.89626	0.179929	-10.5389	5.71563e-26	1.35586e-24	scaffold_64	CG32708
EBAG0002738	4.53213	-1.89598	0.493768	-3.83983	0.000123122	0.00024251	scaffold_159	CG34115
EBAG0011249	368.708	-1.89485	0.263961	-7.17851	7.0475e-13	3.59577e-12	scaffold_91	Dpol-alpha73
EBAG0010230	341.957	-1.89469	0.184091	-10.2922	7.64413e-25	1.59494e-23	scaffold_73	Sap30
EBAG0001899	876.121	-1.89106	0.215464	-8.77671	1.68327e-18	1.70474e-17	scaffold_134	CG8010
EBAG2001744	2.33758	-1.88473	0.54496	-3.45847	0.000543247	0.000986419	scaffold_13	pip
EBAG0000885	256.128	-1.88441	0.102202	-18.4381	6.49433e-76	2.39536e-73	scaffold_10	CG6406
EBAG2000396	6.49346	-1.88057	0.339959	-5.53176	3.17035e-08	9.53439e-08	scaffold_336	UbcE2M
EBAG0004439	845.029	-1.87943	0.1554	-12.0942	1.13402e-33	4.98707e-32	scaffold_213	Kdm4B
EBAG0003346	332.402	-1.87561	0.278327	-6.73886	1.59636e-11	6.96139e-11	scaffold_17	Mcr
EBAG0008638	146.891	-1.87377	0.297396	-6.30058	2.9653e-10	1.11567e-09	scaffold_522	CG8675
EBAG0003826	2464.38	-1.87025	0.182661	-10.2389	1.32703e-24	2.71435e-23	scaffold_19	Ssdp
EBAG0001008	524.227	-1.86938	0.160599	-11.6401	2.57753e-31	9.69458e-30	scaffold_112	Tnks
EBAG0005522	745.865	-1.86208	0.223827	-8.31926	8.85173e-17	7.11749e-16	scaffold_26	Madm
EBAG0003876	257.202	-1.85857	0.0968139	-19.1973	3.8954e-82	1.85583e-79	scaffold_19	Mitf
EBAG0011344	567.996	-1.85779	0.18839	-9.8614	6.1193e-23	1.06173e-21	scaffold_93	CG5645
EBAG0007174	32.0512	-1.85754	0.404663	-4.59035	4.42513e-06	1.04431e-05	scaffold_37	CG7708
EBAG0003645	56.0299	-1.85612	0.307134	-6.04337	1.5093e-09	5.27264e-09	scaffold_18	Drep-2
EBAG0000015	616.839	-1.85583	0.247314	-7.50393	6.19301e-14	3.59264e-13	scaffold_0	RPA2
EBAG0011143	636.675	-1.85319	0.209056	-8.86455	7.68153e-19	8.18552e-18	scaffold_8	CG11399
EBAG2001440	4.94917	-1.84748	0.442638	-4.17379	2.99578e-05	6.35978e-05	scaffold_88	CG12116
EBAG2000584	151.168	-1.84385	0.308099	-5.98459	2.16933e-09	7.45541e-09	scaffold_40	CG14434
EBAG0002012	251.798	-1.84296	0.160973	-11.4489	2.38126e-30	8.22579e-29	scaffold_139	neb
EBAG0010913	481.963	-1.84254	0.175003	-10.5286	6.37492e-26	1.49673e-24	scaffold_86	Ssb-c31a
EBAG0001499	2209.07	-1.84022	0.207935	-8.84998	8.75363e-19	9.2163e-18	scaffold_124	CG18178
EBAG0007741	176.108	-1.83968	0.212444	-8.65958	4.73493e-18	4.52291e-17	scaffold_41	mus301
EBAG0006169	1781.77	-1.83939	0.159046	-11.5652	6.18608e-31	2.2526e-29	scaffold_2	Nipped-B
EBAG0010521	158.498	-1.83935	0.290191	-6.33843	2.32122e-10	8.81755e-10	scaffold_79	uzip
EBAG0007571	79.3107	-1.83925	0.142102	-12.9432	2.56724e-38	1.53685e-36	scaffold_400	Pak3
EBAG0003360	536.547	-1.83871	0.141678	-12.9781	1.62912e-38	9.90818e-37	scaffold_17	Pten
EBAG0010829	446.488	-1.83777	0.178695	-10.2844	8.28584e-25	1.72569e-23	scaffold_83	CG10804
EBAG0007727	231.814	-1.83775	0.232981	-7.88796	3.07161e-15	2.05385e-14	scaffold_41	Gyc76C
EBAG0009870	547.013	-1.8374	0.183081	-10.036	1.05905e-23	1.98511e-22	scaffold_6	CG18769
EBAG0006372	331.98	-1.83729	0.26171	-7.02033	2.21346e-12	1.06518e-11	scaffold_30	CG42329
EBAG0004490	866.27	-1.83673	0.118503	-15.4995	3.49758e-54	4.99892e-52	scaffold_217	CG31998
EBAG2002606	257.786	-1.83573	0.197492	-9.2952	1.46925e-20	1.93765e-19	scaffold_23	CG30105
EBAG0004352	161.046	-1.83418	0.219073	-8.37244	5.64376e-17	4.66938e-16	scaffold_20	Haspin
EBAG2001468	320.288	-1.82717	0.222659	-8.20617	2.28357e-16	1.74185e-15	scaffold_9	CG11263
EBAG0004995	30.8718	-1.82483	0.347558	-5.25044	1.51739e-07	4.21829e-07	scaffold_23	para
EBAG0010062	5637.68	-1.82445	0.164775	-11.0723	1.70866e-28	5.14128e-27	scaffold_70	Nup358
EBAG0007972	2912.89	-1.82409	0.176869	-10.3132	6.14196e-25	1.28857e-23	scaffold_45	alt
EBAG0010555	3046.76	-1.81883	0.13888	-13.0965	3.45011e-39	2.1675e-37	scaffold_7	Sin3A
EBAG0007171	3864.71	-1.81827	0.169574	-10.7226	7.97501e-27	2.06772e-25	scaffold_37	rin
EBAG0000461	31.5529	-1.81412	0.28356	-6.39766	1.57774e-10	6.12352e-10	scaffold_103	Lint-1
EBAG0004410	1162.48	-1.8131	0.187163	-9.68727	3.41545e-22	5.47717e-21	scaffold_211	CG5746
EBAG0001216	1182.47	-1.81197	0.155061	-11.6855	1.51233e-31	5.80268e-30	scaffold_119	cnn
EBAG0001544	245.839	-1.80945	0.177604	-10.1881	2.24013e-24	4.41614e-23	scaffold_125	Ppcs
EBAG2000861	8.29255	-1.80653	0.502168	-3.59747	0.00032133	0.000602508	scaffold_50	CG10508
EBAG0000566	3234.02	-1.80564	0.180791	-9.9874	1.73063e-23	3.17625e-22	scaffold_105	Cen
EBAG0005990	440.483	-1.80251	0.186183	-9.68143	3.61633e-22	5.78309e-21	scaffold_29	Tbp
EBAG0003135	2813.39	-1.80236	0.181561	-9.92705	3.17519e-23	5.68156e-22	scaffold_16	swm
EBAG2001390	493.949	-1.79872	0.209459	-8.58746	8.89116e-18	8.25175e-17	scaffold_11	Sin
EBAG2002693	84.0933	-1.79823	0.162923	-11.0374	2.52349e-28	7.51395e-27	scaffold_24	toc
EBAG0000044	405.568	-1.79594	0.211903	-8.4753	2.34483e-17	2.0435e-16	scaffold_0	wdn
EBAG0003982	450.783	-1.7937	0.223301	-8.03265	9.53923e-16	6.81271e-15	scaffold_1	CG9005
EBAG0003988	414.626	-1.79287	0.177626	-10.0935	5.90215e-24	1.12663e-22	scaffold_1	Yeti
EBAG0006097	56.681	-1.7926	0.372044	-4.81825	1.44826e-06	3.61716e-06	scaffold_2	Fer1
EBAG0001348	258.609	-1.79173	0.212171	-8.44474	3.04715e-17	2.61374e-16	scaffold_11	CG13025
EBAG0002506	264.632	-1.79051	0.124826	-14.3441	1.15973e-46	1.16319e-44	scaffold_14	CG14441
EBAG0010366	1248.07	-1.78959	0.198167	-9.03073	1.70526e-19	1.98756e-18	scaffold_76	Acph-1
EBAG0007220	5.98744	-1.78826	0.449852	-3.97521	7.03177e-05	0.000142859	scaffold_38	Nlg4
EBAG0010038	991.307	-1.78197	0.214506	-8.30736	9.78571e-17	7.80808e-16	scaffold_6	CG5026
EBAG0009216	183.45	-1.78153	0.143804	-12.3886	3.01114e-35	1.53703e-33	scaffold_5	UBL3
EBAG0010963	510.974	-1.78136	0.120801	-14.7462	3.25434e-49	3.79695e-47	scaffold_87	ocm
EBAG2000418	354.844	-1.78011	0.195643	-9.09875	9.13762e-20	1.1021e-18	scaffold_342	RpLP0-like
EBAG0004003	509.396	-1.77624	0.19984	-8.88834	6.20296e-19	6.70366e-18	scaffold_1	Br140
EBAG0005857	205.514	-1.77449	0.197348	-8.99167	2.43507e-19	2.7787e-18	scaffold_28	Rrp42
EBAG0006488	673.73	-1.77371	0.109122	-16.2543	2.08155e-59	3.77784e-57	scaffold_31	CG31678
EBAG0009010	44.6437	-1.77322	0.221081	-8.02068	1.05159e-15	7.47289e-15	scaffold_57	CG7099
EBAG0001978	189.136	-1.76399	0.275631	-6.39982	1.55558e-10	6.04161e-10	scaffold_137	CG12299
EBAG0010333	247.445	-1.75956	0.196655	-8.94745	3.63778e-19	4.05008e-18	scaffold_75	CG9304
EBAG0000962	929.012	-1.75812	0.157581	-11.1569	6.62494e-29	2.05283e-27	scaffold_111	lqfR
EBAG0010032	1101.33	-1.75664	0.274952	-6.3889	1.67083e-10	6.46287e-10	scaffold_6	sofe
EBAG0001819	359.472	-1.75553	0.20197	-8.692	3.56109e-18	3.45356e-17	scaffold_131	Spindly
EBAG0003073	156.959	-1.75542	0.211361	-8.30532	9.95483e-17	7.92091e-16	scaffold_16	Dpol-epsilon255
EBAG0009619	866.31	-1.75454	0.192903	-9.09545	9.41967e-20	1.13493e-18	scaffold_64	Rbf
EBAG0007610	298.387	-1.75265	0.15971	-10.974	5.09776e-28	1.47564e-26	scaffold_40	Paf-AHalpha
EBAG0001198	863.736	-1.7521	0.12705	-13.7907	2.89995e-43	2.40276e-41	scaffold_119	Asx
EBAG0004805	12862.6	-1.75131	0.451054	-3.8827	0.000103301	0.000205452	scaffold_232	2004-09-01
EBAG0007433	128.32	-1.7447	0.185108	-9.4253	4.28896e-21	5.98779e-20	scaffold_3	CrebA
EBAG0010061	563.043	-1.74424	0.163045	-10.6979	1.04072e-26	2.6801e-25	scaffold_70	CG6654
EBAG0007485	1026.01	-1.74372	0.246242	-7.08134	1.42771e-12	7.01223e-12	scaffold_3	Mes2
EBAG0000410	77.6648	-1.74138	0.366127	-4.75624	1.97235e-06	4.853e-06	scaffold_101	CG9171
EBAG0004449	1520.26	-1.73721	0.179754	-9.6644	4.27121e-22	6.72686e-21	scaffold_214	CG10803
EBAG0008320	2013.29	-1.73521	0.183971	-9.43194	4.02563e-21	5.64774e-20	scaffold_4	muskelin
EBAG0005919	179.901	-1.7348	0.157034	-11.0473	2.25928e-28	6.74482e-27	scaffold_291	oaf
EBAG0007169	479.982	-1.73398	0.206189	-8.40969	4.11099e-17	3.46645e-16	scaffold_37	ball
EBAG0004423	325.044	-1.73369	0.125903	-13.77	3.86109e-43	3.1761e-41	scaffold_211	dome
EBAG0006541	540.26	-1.7331	0.247548	-7.00107	2.54018e-12	1.21474e-11	scaffold_32	CG6937
EBAG0000515	199.48	-1.73305	0.295422	-5.86636	4.45457e-09	1.47719e-08	scaffold_104	spn-B
EBAG0004360	374	-1.72935	0.200902	-8.60791	7.44063e-18	6.96775e-17	scaffold_20	koko
EBAG0009768	881.264	-1.72887	0.217908	-7.93395	2.12278e-15	1.45341e-14	scaffold_67	lok
EBAG0001500	137.593	-1.72856	0.206266	-8.38025	5.28154e-17	4.38556e-16	scaffold_124	dyl
EBAG0006203	1152.87	-1.72797	0.203959	-8.47213	2.40952e-17	2.09669e-16	scaffold_2	Nup154
EBAG2000706	274.748	-1.72649	0.179772	-9.60375	7.70878e-22	1.1879e-20	scaffold_45	CG14721
EBAG0009232	459.623	-1.72588	0.195473	-8.82926	1.05371e-18	1.096e-17	scaffold_5	St4
EBAG2002057	586.653	-1.72534	0.188248	-9.16523	4.94425e-20	6.17168e-19	scaffold_16	Sirt7
EBAG0009607	154.728	-1.72529	0.209148	-8.24912	1.59562e-16	1.2428e-15	scaffold_64	Trf4-1
EBAG0005671	1236.24	-1.72435	0.226876	-7.60042	2.95162e-14	1.78377e-13	scaffold_27	tor
EBAG0001438	178.111	-1.7235	0.271615	-6.34539	2.21858e-10	8.45013e-10	scaffold_121	CG9253
EBAG2002183	1699.05	-1.72316	0.203865	-8.45244	2.85275e-17	2.45991e-16	scaffold_177	RapGAP1
EBAG0004912	455.067	-1.72134	0.146795	-11.7262	9.36002e-32	3.64022e-30	scaffold_23	CG2186
EBAG0009272	617.933	-1.72098	0.197014	-8.73529	2.43023e-18	2.40791e-17	scaffold_5	CG3335
EBAG0007246	210.24	-1.72096	0.183126	-9.39772	5.57605e-21	7.70006e-20	scaffold_38	CG4854
EBAG0003723	554.226	-1.7177	0.157289	-10.9207	9.17798e-28	2.59755e-26	scaffold_193	CG17912
EBAG0003831	6971.46	-1.71619	0.115476	-14.8619	5.82352e-50	7.08364e-48	scaffold_19	eIF4G
EBAG0004308	682.34	-1.71562	0.195252	-8.78669	1.54029e-18	1.5627e-17	scaffold_20	Gnf1
EBAG0010193	612.966	-1.7118	0.148258	-11.546	7.72985e-31	2.77063e-29	scaffold_72	CG8924
EBAG0005432	327.55	-1.70951	0.229458	-7.45021	9.31924e-14	5.30131e-13	scaffold_267	Nup37
EBAG0005884	14.3286	-1.70415	0.372689	-4.57257	4.81772e-06	1.1302e-05	scaffold_28	hid
EBAG0001541	8.05479	-1.7004	0.431755	-3.93835	8.20436e-05	0.000165127	scaffold_125	rnh1
EBAG0003749	1739.72	-1.70029	0.184184	-9.23146	2.66964e-20	3.42588e-19	scaffold_194	CG13096
EBAG0002353	257.954	-1.69846	0.293877	-5.77948	7.49334e-09	2.42236e-08	scaffold_148	Rbm13
EBAG0011048	357.13	-1.69692	0.125854	-13.4832	1.96424e-41	1.43969e-39	scaffold_89	cdi
EBAG0010246	235.73	-1.69568	0.159566	-10.6268	2.2357e-26	5.5331e-25	scaffold_74	fru
EBAG0004240	1303.58	-1.6953	0.164297	-10.3185	5.81132e-25	1.22595e-23	scaffold_208	fzy
EBAG2002592	341.082	-1.6923	0.159602	-10.6032	2.87809e-26	7.04669e-25	scaffold_227	Pol32
EBAG2000581	8.14728	-1.69017	0.270488	-6.24858	4.14204e-10	1.5312e-09	scaffold_103	rgr
EBAG0004669	54.5571	-1.68503	0.266975	-6.31156	2.76242e-10	1.04346e-09	scaffold_223	CG8786
EBAG0003659	127.248	-1.6832	0.148302	-11.3498	7.43283e-30	2.47775e-28	scaffold_18	cv-2
EBAG0010532	234.384	-1.68195	0.155728	-10.8005	3.42238e-27	9.16428e-26	scaffold_79	px
EBAG0003115	102.192	-1.68108	0.405638	-4.14429	3.40875e-05	7.18444e-05	scaffold_16	CG34384
EBAG0011368	480.215	-1.67986	0.188898	-8.89295	5.95086e-19	6.47403e-18	scaffold_95	CG16892
EBAG0011185	504.397	-1.67876	0.1951	-8.60461	7.65757e-18	7.15332e-17	scaffold_90	CG9305
EBAG0010606	824.722	-1.67785	0.203857	-8.23054	1.86364e-16	1.44174e-15	scaffold_7	Ote
EBAG0008752	645.826	-1.67657	0.174339	-9.61672	6.79638e-22	1.05441e-20	scaffold_53	su(Hw)
EBAG0004080	365.754	-1.67353	0.153538	-10.8998	1.15549e-27	3.22241e-26	scaffold_1	Sema-2a
EBAG0010119	272.544	-1.67242	0.173525	-9.63794	5.5286e-22	8.6476e-21	scaffold_71	wnd
EBAG0003162	376.828	-1.672	0.172305	-9.70372	2.90696e-22	4.7013e-21	scaffold_170	CG3408
EBAG0003596	200.446	-1.67168	0.241273	-6.92858	4.25088e-12	1.98629e-11	scaffold_18	cerv
EBAG0000516	280.194	-1.66654	0.138558	-12.0278	2.53896e-33	1.08729e-31	scaffold_104	CG1647
EBAG0010121	310.125	-1.66591	0.266303	-6.2557	3.95738e-10	1.46579e-09	scaffold_71	asf1
EBAG0000824	1385.12	-1.66253	0.194068	-8.56676	1.06435e-17	9.81432e-17	scaffold_10	rig
EBAG0008400	108.758	-1.6621	0.359921	-4.61796	3.87538e-06	9.22798e-06	scaffold_4	CG33680
EBAG2001431	405.338	-1.66082	0.16804	-9.88349	4.90941e-23	8.60954e-22	scaffold_87	CG11906
EBAG0010379	21.6166	-1.65589	0.255145	-6.48998	8.58472e-11	3.45747e-10	scaffold_76	CG34347
EBAG0008333	190.194	-1.65386	0.176473	-9.3717	7.13719e-21	9.71508e-20	scaffold_4	mus201
EBAG0000406	160.227	-1.65277	0.247862	-6.66813	2.59079e-11	1.10341e-10	scaffold_101	msps
EBAG0004959	636.275	-1.64883	0.16872	-9.77257	1.47654e-22	2.45746e-21	scaffold_23	CG11970
EBAG0008550	771.384	-1.64875	0.218714	-7.53837	4.75879e-14	2.80474e-13	scaffold_50	sti
EBAG0002446	6.76192	-1.64711	0.46225	-3.56324	0.000366306	0.000681696	scaffold_14	CG42594
EBAG0003891	639.098	-1.6467	0.158191	-10.4096	2.24147e-25	4.90038e-24	scaffold_19	CG1620
EBAG0009867	1055.57	-1.6466	0.134435	-12.2483	1.71587e-34	8.00787e-33	scaffold_6	Pdk1
EBAG0008623	638.225	-1.64642	0.172359	-9.55227	1.26884e-21	1.89894e-20	scaffold_51	CG4806
EBAG0004103	411.593	-1.64552	0.150774	-10.9138	9.90216e-28	2.77503e-26	scaffold_200	Spred
EBAG0011235	1785.07	-1.64439	0.178467	-9.21401	3.14159e-20	4.00456e-19	scaffold_91	Acf1
EBAG0011518	51.3579	-1.64386	0.206305	-7.96809	1.61148e-15	1.12283e-14	scaffold_99	ttv
EBAG0001954	699.206	-1.64345	0.140099	-11.7307	8.87171e-32	3.47394e-30	scaffold_136	stai
EBAG0005057	6.7433	-1.64287	0.426341	-3.85343	0.000116477	0.000230255	scaffold_247	CG34113
EBAG2001229	4.41042	-1.63957	0.385323	-4.25505	2.08998e-05	4.52334e-05	scaffold_70	p1
EBAG0006232	1658.68	-1.63783	0.191953	-8.53245	1.4328e-17	1.29815e-16	scaffold_2	hoip
EBAG0009678	205.263	-1.63511	0.195077	-8.38185	5.21041e-17	4.32964e-16	scaffold_66	CG2258
EBAG0008552	19.8454	-1.63478	0.19683	-8.30556	9.93485e-17	7.91052e-16	scaffold_50	CG13069
EBAG0007118	1257.65	-1.63241	0.310319	-5.26042	1.43726e-07	4.01113e-07	scaffold_371	Nup205
EBAG0010171	3474.63	-1.62948	0.128769	-12.6544	1.05826e-36	5.8174e-35	scaffold_72	gw
EBAG2000984	118.642	-1.62735	0.27627	-5.89042	3.85214e-09	1.28487e-08	scaffold_59	eater
EBAG0009960	845.161	-1.62695	0.194065	-8.38355	5.13561e-17	4.2737e-16	scaffold_6	CG32409
EBAG0006718	40.7974	-1.62292	0.306232	-5.29964	1.16032e-07	3.27584e-07	scaffold_33	CG11319
EBAG0002114	818.223	-1.62222	0.136614	-11.8745	1.60602e-32	6.60549e-31	scaffold_13	simj
EBAG0008835	1218.52	-1.62001	0.111463	-14.5341	7.37179e-48	7.73294e-46	scaffold_54	CG14438
EBAG2000303	8.89391	-1.61978	0.288183	-5.62068	1.90202e-08	5.88572e-08	scaffold_31	CG4297
EBAG0001352	152.306	-1.61891	0.179207	-9.03376	1.65867e-19	1.9372e-18	scaffold_11	CG10147
EBAG0010315	103.398	-1.61744	0.18778	-8.61347	7.08837e-18	6.65422e-17	scaffold_75	Dip3
EBAG0007168	1540.94	-1.61735	0.159117	-10.1645	2.85548e-24	5.59068e-23	scaffold_37	His2Av
EBAG2002881	24.3682	-1.61666	0.247781	-6.52453	6.82138e-11	2.78357e-10	scaffold_128	CG8545
EBAG0000504	329.414	-1.6163	0.164982	-9.79683	1.16179e-22	1.95927e-21	scaffold_104	CG11076
EBAG0004304	1101.74	-1.61469	0.224285	-7.19926	6.05385e-13	3.10681e-12	scaffold_20	retn
EBAG0000299	1958.91	-1.6137	0.163755	-9.85439	6.56132e-23	1.13326e-21	scaffold_0	CG10979
EBAG0006160	145.1	-1.60947	0.2099	-7.6678	1.74968e-14	1.08433e-13	scaffold_2	fu2
EBAG0006349	1778.17	-1.60918	0.191926	-8.38438	5.09954e-17	4.24986e-16	scaffold_30	pod1
EBAG0002863	122.47	-1.60888	0.117757	-13.6627	1.69646e-42	1.32859e-40	scaffold_162	CG2926
EBAG0011309	77.2405	-1.60875	0.212408	-7.57388	3.62245e-14	2.16741e-13	scaffold_93	CG7504
EBAG0006300	736.205	-1.60772	0.189637	-8.47788	2.29336e-17	2.0017e-16	scaffold_30	CG14814
EBAG0001723	2282.05	-1.60764	0.139796	-11.4998	1.32148e-30	4.67794e-29	scaffold_12	bif
EBAG2002218	367.774	-1.60563	0.334873	-4.79475	1.6288e-06	4.04073e-06	scaffold_18	CG5767
EBAG0008408	1678.76	-1.60396	0.113984	-14.0718	5.66117e-45	5.13728e-43	scaffold_4	Prosap
EBAG0004023	95.5711	-1.60377	0.303367	-5.28657	1.24634e-07	3.50397e-07	scaffold_1	CG9975
EBAG0007809	50.6815	-1.60314	0.200884	-7.98042	1.45832e-15	1.02047e-14	scaffold_430	CG14767
EBAG0002951	794.031	-1.60247	0.130755	-12.2555	1.56961e-34	7.41609e-33	scaffold_166	Patr-1
EBAG0002305	577.419	-1.60169	0.123191	-13.0017	1.19648e-38	7.39491e-37	scaffold_146	orb2
EBAG0004528	1394.1	-1.60118	0.217785	-7.35213	1.95066e-13	1.06768e-12	scaffold_21	dpa
EBAG0007274	193.324	-1.60077	0.143575	-11.1493	7.2132e-29	2.22307e-27	scaffold_38	wkd
EBAG0007880	24.596	-1.59869	0.204915	-7.80173	6.10663e-15	3.97853e-14	scaffold_448	CG45068
EBAG0011278	137.444	-1.59863	0.167042	-9.57025	1.06652e-21	1.61091e-20	scaffold_93	Taspase1
EBAG0004910	814.617	-1.59756	0.166937	-9.56984	1.07073e-21	1.61513e-20	scaffold_23	CG2260
EBAG0009474	545.267	-1.59679	0.153888	-10.3763	3.17836e-25	6.8055e-24	scaffold_63	Surf6
EBAG0001575	472.259	-1.59245	0.189282	-8.41312	3.99237e-17	3.37389e-16	scaffold_127	CG5589
EBAG0004309	1053.6	-1.59137	0.195454	-8.1419	3.89134e-16	2.90049e-15	scaffold_20	CG8414
EBAG0011142	151.129	-1.5911	0.152338	-10.4446	1.55174e-25	3.47895e-24	scaffold_8	gdl
EBAG0004299	508.781	-1.59092	0.186985	-8.50827	1.76548e-17	1.57115e-16	scaffold_20	CG30183
EBAG0000219	742.452	-1.59072	0.159125	-9.99672	1.57535e-23	2.91466e-22	scaffold_0	unk
EBAG0002151	728.537	-1.59068	0.109477	-14.5298	7.8506e-48	8.16034e-46	scaffold_13	hipk
EBAG0008728	994.626	-1.58922	0.171643	-9.25889	2.06562e-20	2.6839e-19	scaffold_53	Paip2
EBAG0007885	19.6177	-1.5878	0.452574	-3.50838	0.000450839	0.000828361	scaffold_449	Aatf
EBAG2001007	28.5512	-1.58705	0.183448	-8.6512	5.09603e-18	4.85163e-17	scaffold_6	CG7182
EBAG0011415	864.735	-1.58582	0.137889	-11.5007	1.30867e-30	4.647e-29	scaffold_96	Ptpmeg
EBAG0002057	5129.79	-1.5844	0.192033	-8.25069	1.5748e-16	1.22826e-15	scaffold_13	CG13185
EBAG0008445	685.677	-1.5834	0.179255	-8.83326	1.01667e-18	1.06064e-17	scaffold_4	Gasz
EBAG0004590	708.379	-1.57777	0.151537	-10.4118	2.19068e-25	4.79851e-24	scaffold_21	pita
EBAG0007492	62.1085	-1.57489	0.203373	-7.74384	9.64563e-15	6.16479e-14	scaffold_3	l(1)G0045
EBAG0006366	704.333	-1.57396	0.161386	-9.75275	1.79538e-22	2.96225e-21	scaffold_30	CG5815
EBAG0000254	351.436	-1.57333	0.173144	-9.08683	1.01965e-19	1.22081e-18	scaffold_0	CG1103
EBAG2001361	507.037	-1.57246	0.217641	-7.22502	5.01039e-13	2.60285e-12	scaffold_8	CG7372
EBAG2001708	49.6517	-1.57186	0.284817	-5.51883	3.41272e-08	1.02149e-07	scaffold_125	Ice2
EBAG0004375	952.915	-1.57053	0.158014	-9.93919	2.81117e-23	5.07788e-22	scaffold_20	dup
EBAG0002454	725.459	-1.57033	0.204699	-7.67139	1.70137e-14	1.05611e-13	scaffold_14	Phf7
EBAG0011266	3164.13	-1.56415	0.186824	-8.37231	5.65007e-17	4.67122e-16	scaffold_92	aret
EBAG0000682	1319.51	-1.56318	0.120872	-12.9325	2.9511e-38	1.74833e-36	scaffold_109	fwd
EBAG0009321	465.04	-1.56234	0.116164	-13.4495	3.10106e-41	2.2161e-39	scaffold_60	yata
EBAG0003140	182.683	-1.56102	0.291925	-5.34733	8.92601e-08	2.55853e-07	scaffold_16	sad
EBAG0008259	447.789	-1.56068	0.17876	-8.73059	2.53351e-18	2.50157e-17	scaffold_49	CG1239
EBAG0005864	3475.36	-1.5585	0.125957	-12.3732	3.64764e-35	1.84545e-33	scaffold_28	fax
EBAG0004610	409.556	-1.55781	0.144899	-10.751	5.86388e-27	1.53077e-25	scaffold_220	Snp
EBAG0004927	18.0495	-1.55769	0.372085	-4.18639	2.83432e-05	6.03718e-05	scaffold_23	CG42340
EBAG0007654	513.356	-1.55597	0.156908	-9.91646	3.53049e-23	6.25855e-22	scaffold_40	CG12236
EBAG0002464	987.358	-1.55386	0.188424	-8.2466	1.6296e-16	1.26754e-15	scaffold_14	Dyrk2
EBAG0002335	101.974	-1.5511	0.164381	-9.43603	3.87175e-21	5.45191e-20	scaffold_147	sl
EBAG0007315	380.892	-1.55059	0.297116	-5.21882	1.8007e-07	4.96844e-07	scaffold_390	CG15160
EBAG0002006	963.095	-1.55047	0.184345	-8.41071	4.07547e-17	3.43903e-16	scaffold_139	CG4038
EBAG0001328	330.47	-1.54887	0.331196	-4.67659	2.91682e-06	7.04199e-06	scaffold_11	Cyp4d8
EBAG0005881	307.152	-1.54684	0.166233	-9.30527	1.33653e-20	1.77078e-19	scaffold_28	CG5147
EBAG0010141	6981.52	-1.54645	0.158669	-9.74639	1.9114e-22	3.13108e-21	scaffold_71	msk
EBAG0007876	100.81	-1.54544	0.284232	-5.43723	5.41158e-08	1.58819e-07	scaffold_442	l(2)08717
EBAG0011301	7180.22	-1.54519	0.194065	-7.96222	1.68977e-15	1.17309e-14	scaffold_93	CG32164
EBAG2002247	37.4242	-1.5449	0.312073	-4.95045	7.40422e-07	1.90847e-06	scaffold_186	CG10949
EBAG0007630	151.773	-1.54464	0.24852	-6.21535	5.12107e-10	1.87614e-09	scaffold_40	Nse4
EBAG0000547	1034.66	-1.54419	0.175074	-8.82023	1.14227e-18	1.18303e-17	scaffold_104	CG2218
EBAG0001347	754.642	-1.54224	0.156371	-9.86269	6.04076e-23	1.0497e-21	scaffold_11	CG9705
EBAG0004784	638.665	-1.54211	0.171256	-9.00473	2.16202e-19	2.48198e-18	scaffold_22	CG18600
EBAG0007626	624.786	-1.54058	0.189979	-8.10917	5.09677e-16	3.74287e-15	scaffold_40	CG2941
EBAG2002520	10.6919	-1.53909	0.422799	-3.64023	0.000272393	0.000515126	scaffold_215	EndoGI
EBAG0006143	156.466	-1.53698	0.193443	-7.94536	1.93624e-15	1.33609e-14	scaffold_2	CG10366
EBAG0002465	96.3422	-1.53512	0.204143	-7.51981	5.48547e-14	3.20331e-13	scaffold_14	CG17163
EBAG0001953	233.071	-1.53443	0.166803	-9.19906	3.61082e-20	4.57717e-19	scaffold_136	crol
EBAG0002065	2457.31	-1.53434	0.184476	-8.31729	8.99943e-17	7.23116e-16	scaffold_13	blot
EBAG0010813	950.153	-1.53367	0.136186	-11.2615	2.03221e-29	6.62003e-28	scaffold_83	CG11122
EBAG0001237	1709.98	-1.53323	0.151438	-10.1245	4.3029e-24	8.25493e-23	scaffold_11	CG6664
EBAG0007296	161.999	-1.5283	0.192262	-7.94907	1.87919e-15	1.29828e-14	scaffold_38	Pbp95
EBAG0006115	1289.73	-1.52818	0.207299	-7.37187	1.68249e-13	9.27115e-13	scaffold_2	Mcm6
EBAG2002516	379.612	-1.52577	0.245918	-6.20441	5.49024e-10	2.0022e-09	scaffold_214	CG4360
EBAG0000058	722.249	-1.52474	0.151749	-10.0478	9.39798e-24	1.76738e-22	scaffold_0	yrt
EBAG0002136	596.314	-1.52118	0.154916	-9.81938	9.29108e-23	1.58087e-21	scaffold_13	CG6511
EBAG0003244	278.279	-1.51837	0.154073	-9.85486	6.53084e-23	1.12971e-21	scaffold_175	CG2982
EBAG0009810	259.827	-1.51763	0.155272	-9.77401	1.45579e-22	2.43e-21	scaffold_69	Rpb4
EBAG0002620	989.788	-1.51729	0.140703	-10.7837	4.11214e-27	1.08923e-25	scaffold_155	Oatp30B
EBAG0009586	225.402	-1.51707	0.160266	-9.46595	2.90901e-21	4.1577e-20	scaffold_64	fs(1)K10
EBAG0009692	186.678	-1.51688	0.213756	-7.09635	1.28098e-12	6.3406e-12	scaffold_66	mei-218
EBAG0007301	145.852	-1.51641	0.173	-8.76538	1.86149e-18	1.87197e-17	scaffold_38	CG14544
EBAG0009487	975.815	-1.51625	0.16115	-9.40891	5.01317e-21	6.95639e-20	scaffold_63	CG7845
EBAG0010682	140.698	-1.51525	0.193103	-7.84684	4.26637e-15	2.8214e-14	scaffold_80	CG15443
EBAG0010798	180.5	-1.51341	0.174079	-8.69379	3.50556e-18	3.40549e-17	scaffold_83	unc-119
EBAG2000707	44.3972	-1.51077	0.200479	-7.53577	4.85473e-14	2.85247e-13	scaffold_45	CG11902
EBAG0007583	162.687	-1.50967	0.190033	-7.94425	1.95373e-15	1.34572e-14	scaffold_406	mi
EBAG0009992	441.621	-1.50959	0.193176	-7.81459	5.51425e-15	3.60079e-14	scaffold_6	CG7457
EBAG0009577	517.39	-1.50887	0.144339	-10.4537	1.4099e-25	3.19223e-24	scaffold_64	CG14215
EBAG2001828	198.043	-1.50852	0.17029	-8.85858	8.10397e-19	8.57177e-18	scaffold_139	CG33213
EBAG0005100	1621.92	-1.50537	0.159708	-9.42575	4.27062e-21	5.97677e-20	scaffold_24	Nup214
EBAG0001020	783.149	-1.5052	0.166438	-9.04361	1.51581e-19	1.77579e-18	scaffold_112	CG2051
EBAG0003298	997.985	-1.50482	0.197602	-7.61538	2.62918e-14	1.59819e-13	scaffold_178	mol
EBAG0002405	182.355	-1.50333	0.187459	-8.01949	1.06186e-15	7.53185e-15	scaffold_14	Psf3
EBAG0001611	63.4042	-1.50253	0.186628	-8.0509	8.21899e-16	5.91416e-15	scaffold_128	Nrk
EBAG2002877	57.723	-1.50251	0.18948	-7.92964	2.19789e-15	1.50034e-14	scaffold_112	CG43707
EBAG0003143	1934.51	-1.50153	0.121938	-12.3139	7.62544e-35	3.67887e-33	scaffold_16	BRWD3
EBAG0009441	2069.16	-1.50107	0.215253	-6.97353	3.09088e-12	1.46255e-11	scaffold_62	RpA-70
EBAG0011544	211.919	-1.50105	0.211855	-7.08528	1.38761e-12	6.827e-12	scaffold_9	mus304
EBAG0010104	266.841	-1.50082	0.192457	-7.79817	6.28114e-15	4.08524e-14	scaffold_70	CG11986
EBAG0007784	1337.54	-1.50053	0.167405	-8.96343	3.14727e-19	3.52803e-18	scaffold_42	Axud1
EBAG0004931	397.719	-1.50031	0.163617	-9.16963	4.74652e-20	5.93134e-19	scaffold_23	CG14210
EBAG0000309	396.07	-1.50007	0.18529	-8.0958	5.68888e-16	4.16432e-15	scaffold_0	CG3735
EBAG2000939	261.34	1.50071	0.226847	6.61551	3.70263e-11	1.55133e-10	scaffold_56	CG17754
EBAG0004328	51.4931	1.50313	0.307824	4.88308	1.0444e-06	2.6443e-06	scaffold_20	CG9098
EBAG0007408	16.0002	1.50382	0.406875	3.69602	0.000219004	0.000418674	scaffold_3	CG31077
EBAG0005452	314.218	1.50446	0.288182	5.22052	1.78419e-07	4.92525e-07	scaffold_269	st
EBAG0004653	6345.52	1.50474	0.24016	6.26558	3.71432e-10	1.38428e-09	scaffold_223	Rh4
EBAG0006732	34.14	1.50604	0.366951	4.10419	4.05738e-05	8.48428e-05	scaffold_33	rk
EBAG0010381	3813.61	1.50612	0.223801	6.72973	1.69977e-11	7.3926e-11	scaffold_76	CG45076
EBAG0008178	1021.91	1.50643	0.215391	6.99393	2.6729e-12	1.27394e-11	scaffold_486	CG3534
EBAG0002622	19.4325	1.50652	0.278495	5.40951	6.31983e-08	1.8373e-07	scaffold_155	Oatp26F
EBAG0003294	800.223	1.50951	0.168863	8.93923	3.9188e-19	4.33342e-18	scaffold_178	CG31886
EBAG0002959	887.226	1.50974	0.235165	6.41992	1.36349e-10	5.32452e-10	scaffold_167	CG5793
EBAG0010351	504.252	1.50988	0.209549	7.2054	5.7875e-13	2.97413e-12	scaffold_76	CG31431
EBAG0000447	9.12352	1.51053	0.335145	4.50711	6.57164e-06	1.51248e-05	scaffold_102	CG14627
EBAG0000103	10.7229	1.51301	0.382594	3.9546	7.66619e-05	0.000154977	scaffold_0	CG34402
EBAG0007778	121.134	1.51377	0.280316	5.40021	6.65623e-08	1.9297e-07	scaffold_42	CG17350
EBAG0005550	133.544	1.51403	0.360335	4.20173	2.64879e-05	5.66415e-05	scaffold_26	CG5009
EBAG0005424	484.33	1.51493	0.191611	7.90632	2.65105e-15	1.78727e-14	scaffold_266	Ac76E
EBAG0003032	17.8121	1.51627	0.318425	4.76179	1.91887e-06	4.72649e-06	scaffold_16	Hmx
EBAG2000527	188.246	1.51678	0.304428	4.98239	6.28041e-07	1.63168e-06	scaffold_390	Irk3
EBAG0009942	59.3839	1.5175	0.180554	8.40467	4.29052e-17	3.60719e-16	scaffold_6	vn
EBAG0006471	656.891	1.52089	0.237197	6.41192	1.43699e-10	5.60004e-10	scaffold_31	CG9317
EBAG0007228	138.129	1.52364	0.256509	5.9399	2.85194e-09	9.66195e-09	scaffold_38	niG
EBAG0002753	13097.9	1.52435	0.215184	7.08392	1.40132e-12	6.89148e-12	scaffold_15	Msp300
EBAG2000276	20.5728	1.52503	0.429275	3.55258	0.000381472	0.000708076	scaffold_302	CG3775
EBAG0011007	456.143	1.52514	0.37932	4.02073	5.80172e-05	0.000119204	scaffold_88	CG4020
EBAG0007114	11.8626	1.52525	0.288563	5.2857	1.25227e-07	3.51977e-07	scaffold_36	CG13300
EBAG0007868	90.7302	1.52541	0.164176	9.2913	1.52412e-20	2.00538e-19	scaffold_43	CG13708
EBAG0008538	4378.2	1.52567	0.172544	8.84224	9.38172e-19	9.85038e-18	scaffold_50	mre11
EBAG0005684	81.6882	1.5272	0.355627	4.2944	1.7517e-05	3.83182e-05	scaffold_27	CG4270
EBAG0011194	71.5494	1.52734	0.250454	6.09829	1.07208e-09	3.79862e-09	scaffold_90	CG17341
EBAG0010517	1692.33	1.52751	0.200904	7.60318	2.88945e-14	1.74897e-13	scaffold_79	gol
EBAG0006743	392.144	1.52904	0.249643	6.12489	9.07476e-10	3.24252e-09	scaffold_33	Ance-2
EBAG0000993	629.408	1.5291	0.26376	5.7973	6.73913e-09	2.18852e-08	scaffold_112	alpha-Est7
EBAG0001248	195.802	1.53008	0.197411	7.75069	9.1392e-15	5.84765e-14	scaffold_11	CG14989
EBAG0004730	96.7678	1.53014	0.427983	3.57523	0.000349921	0.000652903	scaffold_229	NLaz
EBAG0000412	2816.83	1.53063	0.255497	5.99077	2.08847e-09	7.18399e-09	scaffold_102	CG14894
EBAG2001825	30.1173	1.53067	0.183438	8.34435	7.16054e-17	5.82316e-16	scaffold_139	CG1888
EBAG0010644	5578.69	1.53082	0.163737	9.34921	8.83011e-21	1.19061e-19	scaffold_7	CG9914
EBAG0004011	4195.78	1.53113	0.207986	7.36167	1.81625e-13	9.965e-13	scaffold_1	CAP
EBAG0010522	12.4664	1.5314	0.405552	3.77609	0.00015931	0.000309523	scaffold_79	CG10257
EBAG0009437	1749.47	1.53208	0.164325	9.32348	1.12591e-20	1.50217e-19	scaffold_62	CG7720
EBAG0003486	28.1027	1.53398	0.338522	4.5314	5.85931e-06	1.35866e-05	scaffold_183	CG31619
EBAG0004300	496.508	1.53409	0.210851	7.27571	3.44596e-13	1.82582e-12	scaffold_20	Pal2
EBAG0006320	3512.03	1.53576	0.202266	7.59276	3.13167e-14	1.88361e-13	scaffold_30	su(r)
EBAG0011532	588.6	1.53623	0.260702	5.89266	3.80035e-09	1.26871e-08	scaffold_9	CG31676
EBAG0003080	73.638	1.53792	0.21537	7.14081	9.27809e-13	4.67338e-12	scaffold_16	pros
EBAG0000071	29.9988	1.54149	0.28311	5.44484	5.18513e-08	1.52447e-07	scaffold_0	Crz
EBAG2000848	42.7662	1.54299	0.290306	5.31506	1.06622e-07	3.03037e-07	scaffold_5	CG9691
EBAG0007802	1726.76	1.54497	0.30526	5.06115	4.16725e-07	1.10195e-06	scaffold_42	CG4847
EBAG0004776	3485.36	1.5456	0.224554	6.88298	5.86126e-12	2.69364e-11	scaffold_22	CG10126
EBAG0010277	122.85	1.54632	0.186131	8.30766	9.76075e-17	7.7936e-16	scaffold_74	CG33110
EBAG0006382	491.932	1.54695	0.18829	8.21577	2.10803e-16	1.62093e-15	scaffold_30	CG1461
EBAG2000280	108.907	1.54714	0.256057	6.04216	1.52061e-09	5.30891e-09	scaffold_302	CG5527
EBAG0000102	3174.64	1.54762	0.221868	6.97544	3.04921e-12	1.44427e-11	scaffold_0	Men-b
EBAG0009947	65.1595	1.54889	0.288361	5.37134	7.8153e-08	2.25372e-07	scaffold_6	CG42337
EBAG0008716	24.2716	1.55021	0.301242	5.14606	2.6602e-07	7.20093e-07	scaffold_53	Rfx
EBAG0002560	81.7472	1.55047	0.321479	4.82294	1.41458e-06	3.53614e-06	scaffold_152	unc-4
EBAG0003935	40.7973	1.55062	0.349367	4.43838	9.06379e-06	2.05544e-05	scaffold_1	Elk
EBAG0004193	5.30655	1.55105	0.439841	3.52638	0.000421277	0.000777543	scaffold_207	l(2)06225
EBAG0001407	296.738	1.55267	0.317637	4.8882	1.01764e-06	2.57827e-06	scaffold_120	CG15629
EBAG0004058	46.7989	1.55359	0.308354	5.03834	4.69593e-07	1.23433e-06	scaffold_1	Dh44-R1
EBAG2002256	85.4914	1.55518	0.438846	3.5438	0.000394406	0.000730519	scaffold_188	CG9394
EBAG0001573	2215.32	1.55523	0.218564	7.11566	1.11377e-12	5.57079e-12	scaffold_127	CG33502
EBAG0010758	300.856	1.55572	0.225511	6.89865	5.24989e-12	2.43321e-11	scaffold_82	PKD
EBAG0005705	34.834	1.55596	0.347797	4.47376	7.68572e-06	1.75722e-05	scaffold_27	sha
EBAG0011199	128.328	1.55609	0.305152	5.09939	3.40752e-07	9.09891e-07	scaffold_90	CG10137
EBAG0007241	670.592	1.55612	0.183246	8.49196	2.03174e-17	1.787e-16	scaffold_38	cry
EBAG2002302	7.22426	1.55654	0.447414	3.47897	0.000503342	0.00091775	scaffold_197	ch
EBAG0010759	131.277	1.55658	0.309935	5.02227	5.10643e-07	1.33731e-06	scaffold_82	CG31235 / naz
EBAG0003538	5805.55	1.55772	0.191121	8.15042	3.62651e-16	2.71193e-15	scaffold_187	Aph-4
EBAG0005635	7205.42	1.55775	0.225406	6.91087	4.81675e-12	2.24154e-11	scaffold_277	niC
EBAG0002470	701.335	1.55785	0.233772	6.66397	2.66521e-11	1.13413e-10	scaffold_14	zyd
EBAG0001579	248.999	1.55799	0.378451	4.11674	3.84268e-05	8.05301e-05	scaffold_127	TpnC25D
EBAG0006291	109.947	1.55839	0.315975	4.93199	8.13967e-07	2.09003e-06	scaffold_308	CG31974
EBAG0010237	21.2771	1.55839	0.35522	4.38712	1.14864e-05	2.57369e-05	scaffold_73	CG7884
EBAG0003467	1684.6	1.55892	0.26303	5.9268	3.08897e-09	1.04187e-08	scaffold_183	nrv2
EBAG0000242	7.65491	1.56046	0.388453	4.01712	5.89139e-05	0.000120938	scaffold_0	E5
EBAG0009818	17.2257	1.56099	0.317218	4.92088	8.61554e-07	2.20578e-06	scaffold_69	CG14312
EBAG0001395	101.617	1.56199	0.203072	7.69176	1.45119e-14	9.06717e-14	scaffold_11	tup
EBAG0008089	38.3205	1.56208	0.294159	5.31034	1.09424e-07	3.10536e-07	scaffold_46	tsh
EBAG0008468	3684.29	1.56265	0.259146	6.02998	1.63985e-09	5.70257e-09	scaffold_4	Vsx1
EBAG0002817	6.97692	1.56387	0.343201	4.55672	5.19591e-06	1.21344e-05	scaffold_15	CG1402
EBAG0001361	571.264	1.5645	0.144424	10.8327	2.40914e-27	6.5586e-26	scaffold_11	CG1271
EBAG0001446	1423.99	1.56481	0.17676	8.85272	8.54104e-19	9.00906e-18	scaffold_121	ClC-a
EBAG0001677	619.167	1.56487	0.256173	6.10864	1.00483e-09	3.57807e-09	scaffold_12	CG9657
EBAG0003694	1179.62	1.56511	0.182828	8.56057	1.12307e-17	1.03225e-16	scaffold_190	CG40006
EBAG0008632	1480.8	1.56538	0.152705	10.251	1.17157e-24	2.40902e-23	scaffold_51	cher
EBAG0000005	251.867	1.56628	0.176353	8.88151	6.59603e-19	7.1016e-18	scaffold_0	jdp
EBAG0005126	783.627	1.56708	0.343289	4.56491	4.99719e-06	1.16918e-05	scaffold_24	CG7781
EBAG0000029	465.648	1.56792	0.215574	7.27325	3.50952e-13	1.85691e-12	scaffold_0	Gycalpha99B
EBAG0011305	5850.81	1.56795	0.241049	6.50468	7.78584e-11	3.16022e-10	scaffold_93	Jon74E
EBAG0003121	77.3033	1.56838	0.258964	6.05638	1.3922e-09	4.87697e-09	scaffold_16	CG13318
EBAG0007360	6820.45	1.56891	0.23148	6.77775	1.22065e-11	5.38877e-11	scaffold_39	CG9836
EBAG0008270	630.981	1.56991	0.31695	4.95317	7.30141e-07	1.88325e-06	scaffold_49	CG10311
EBAG0004890	650.381	1.57029	0.198897	7.895	2.90309e-15	1.94458e-14	scaffold_239	kcc
EBAG0003998	1741.12	1.57216	0.208595	7.53687	4.81371e-14	2.83273e-13	scaffold_1	CG2736
EBAG0002800	484.507	1.57299	0.305173	5.15443	2.54407e-07	6.89638e-07	scaffold_15	CG10962
EBAG0003519	1134.45	1.57483	0.312024	5.04712	4.48519e-07	1.18138e-06	scaffold_186	alphaTub85E
EBAG0001815	54.1439	1.5753	0.209606	7.51553	5.66827e-14	3.30163e-13	scaffold_131	CG2816
EBAG0005535	441.977	1.5768	0.166025	9.49735	2.15293e-21	3.1479e-20	scaffold_26	CG9384
EBAG0001193	58.0263	1.57749	0.305182	5.16903	2.35316e-07	6.41688e-07	scaffold_119	CG42700
EBAG0000569	18.5072	1.57807	0.323845	4.87293	1.09955e-06	2.77717e-06	scaffold_105	CG9172
EBAG0009551	753.016	1.57814	0.205375	7.68418	1.53975e-14	9.58903e-14	scaffold_64	sog
EBAG0004510	214.702	1.57823	0.298317	5.29046	1.22012e-07	3.43533e-07	scaffold_21	CG10205
EBAG0005409	258.356	1.5787	0.30856	5.11636	3.11493e-07	8.36255e-07	scaffold_266	srpk79D
EBAG0006120	35.4857	1.57928	0.339101	4.65724	3.20479e-06	7.70145e-06	scaffold_2	CG31646
EBAG0001759	53.4222	1.58022	0.355113	4.44991	8.5905e-06	1.95276e-05	scaffold_12	trpl
EBAG0004545	17.5084	1.58312	0.356374	4.44231	8.89992e-06	2.01988e-05	scaffold_21	Tsp47F
EBAG0007773	2812.76	1.58389	0.175641	9.0178	1.91912e-19	2.22322e-18	scaffold_42	Pax
EBAG2001095	134.876	1.58471	0.233442	6.78844	1.1335e-11	5.02344e-11	scaffold_65	Patsas
EBAG0000075	16.2549	1.58618	0.324503	4.88804	1.01844e-06	2.57972e-06	scaffold_0	CG5882
EBAG0011499	27.7523	1.5863	0.22583	7.0243	2.15137e-12	1.03749e-11	scaffold_99	Klp54D
EBAG0003337	290.734	1.58649	0.401388	3.95252	7.73319e-05	0.000156166	scaffold_17	CG6295
EBAG0011461	2304.26	1.58673	0.383288	4.13979	3.47618e-05	7.31848e-05	scaffold_98	CG10184
EBAG0010203	205.011	1.58679	0.186729	8.49779	1.93233e-17	1.70612e-16	scaffold_72	FoxP
EBAG0004119	522.556	1.58718	0.298729	5.31309	1.07783e-07	3.06184e-07	scaffold_202	Treh
EBAG0005466	46.0551	1.58718	0.419093	3.78717	0.00015237	0.000296848	scaffold_26	CG42284
EBAG0003499	833.134	1.59081	0.179212	8.87673	6.88527e-19	7.39908e-18	scaffold_185	CG31663
EBAG0009440	72.3934	1.59085	0.281737	5.64659	1.63665e-08	5.09486e-08	scaffold_62	GluRIIE
EBAG2000128	6.41902	1.59213	0.407674	3.90539	9.40731e-05	0.000187982	scaffold_28	Indy
EBAG0003324	6834.1	1.59476	0.305906	5.21324	1.85569e-07	5.11276e-07	scaffold_17	CG15043
EBAG0002339	1357.56	1.59638	0.161801	9.86634	5.82526e-23	1.01379e-21	scaffold_148	chas
EBAG0008788	799.071	1.59655	0.183676	8.6922	3.55477e-18	3.45036e-17	scaffold_54	CG5254
EBAG0010213	64.0001	1.59714	0.290279	5.50208	3.75332e-08	1.11934e-07	scaffold_72	ey
EBAG2000012	22.6373	1.59719	0.236285	6.75958	1.38394e-11	6.08847e-11	scaffold_253	CG9886
EBAG0008610	386.365	1.59745	0.384021	4.15981	3.18516e-05	6.74554e-05	scaffold_51	CG7759
EBAG0003296	73.8089	1.5976	0.265786	6.01086	1.84538e-09	6.38235e-09	scaffold_178	CG2975
EBAG0008147	25.9144	1.60165	0.247873	6.46158	1.03613e-10	4.1193e-10	scaffold_47	kn
EBAG0000730	310.175	1.6029	0.326429	4.9104	9.08915e-07	2.32132e-06	scaffold_10	Mdr49
EBAG0009069	5395.06	1.60353	0.280686	5.7129	1.1107e-08	3.51501e-08	scaffold_58	CG11089
EBAG0006388	196.796	1.60472	0.216178	7.42312	1.14397e-13	6.43075e-13	scaffold_310	CG10186
EBAG0007712	43.7133	1.60525	0.284479	5.64278	1.67331e-08	5.2043e-08	scaffold_41	knrl
EBAG0003490	1192.19	1.60599	0.219353	7.3215	2.45221e-13	1.32383e-12	scaffold_184	kel
EBAG0009423	93.964	1.6069	0.228909	7.01983	2.22144e-12	1.06857e-11	scaffold_62	beat-IIa
EBAG0006731	643.506	1.6078	0.219256	7.33301	2.25038e-13	1.22295e-12	scaffold_33	jp
EBAG0005025	44.5652	1.60838	0.256071	6.28101	3.36372e-10	1.25894e-09	scaffold_243	rau
EBAG0003660	325.011	1.60851	0.201802	7.97075	1.57714e-15	1.09958e-14	scaffold_18	CG9084
EBAG0011595	41.4019	1.60914	0.334509	4.81045	1.50592e-06	3.75461e-06	scaffold_9	salr
EBAG0002219	218.414	1.6092	0.218903	7.35123	1.96392e-13	1.0734e-12	scaffold_142	fkh
EBAG0003449	204.718	1.61042	0.205722	7.82814	4.95135e-15	3.24248e-14	scaffold_182	Trim9
EBAG0007229	1966.9	1.61206	0.198894	8.10513	5.26876e-16	3.86421e-15	scaffold_38	CG6723
EBAG0007581	65.9364	1.61211	0.220515	7.31066	2.65829e-13	1.42833e-12	scaffold_405	Fur2
EBAG0011125	511.962	1.61246	0.19144	8.42279	3.67625e-17	3.12212e-16	scaffold_8	CG7442
EBAG0000539	40.5718	1.61264	0.258568	6.23682	4.46565e-10	1.64445e-09	scaffold_104	Poxm
EBAG0010243	1184.39	1.61389	0.237194	6.8041	1.01685e-11	4.54345e-11	scaffold_73	if
EBAG0008186	297.276	1.61483	0.266086	6.06884	1.28838e-09	4.52438e-09	scaffold_48	CG14314
EBAG0010905	5184.09	1.61532	0.179188	9.01465	1.97494e-19	2.28327e-18	scaffold_86	Gale
EBAG0003987	109.148	1.61694	0.290696	5.56229	2.66264e-08	8.09268e-08	scaffold_1	CG30438
EBAG2000229	91.1172	1.61705	0.239289	6.75773	1.4017e-11	6.15952e-11	scaffold_3	CG6839
EBAG0006295	47.9049	1.61744	0.259148	6.24139	4.33691e-10	1.59911e-09	scaffold_309	CG10440
EBAG2001300	58.5509	1.61811	0.350931	4.61092	4.009e-06	9.52397e-06	scaffold_77	sNPF-R
EBAG0009472	19.0441	1.61846	0.296371	5.46091	4.73701e-08	1.39703e-07	scaffold_63	CG15203
EBAG0007867	687.767	1.61902	0.260569	6.21341	5.18478e-10	1.89887e-09	scaffold_43	Rh50
EBAG0009673	384.847	1.61922	0.222012	7.29338	3.02275e-13	1.60829e-12	scaffold_66	CG6048
EBAG0009454	1341.61	1.62031	0.226502	7.15364	8.45067e-13	4.26977e-12	scaffold_62	CG3940
EBAG0008875	24519.9	1.62154	0.199073	8.14544	3.77909e-16	2.82234e-15	scaffold_55	Mal-A6
EBAG0011005	526.357	1.62165	0.251332	6.45223	1.10219e-10	4.36069e-10	scaffold_88	CG15765
EBAG0007086	501.337	1.62172	0.169554	9.56461	1.12625e-21	1.69665e-20	scaffold_36	bab2
EBAG0010762	173.439	1.62256	0.20471	7.92611	2.26108e-15	1.54256e-14	scaffold_82	scro
EBAG2002756	121.515	1.62257	0.401336	4.04292	5.27891e-05	0.00010903	scaffold_25	CG7695
EBAG0005660	534.947	1.62302	0.212848	7.62526	2.43549e-14	1.48678e-13	scaffold_27	Fs
EBAG0006568	181.699	1.624	0.229441	7.07805	1.46199e-12	7.17133e-12	scaffold_32	CG31469
EBAG0007500	6.85563	1.62473	0.39404	4.12326	3.73541e-05	7.8397e-05	scaffold_3	CG6053
EBAG0007468	1638.5	1.62888	0.218954	7.43938	1.01156e-13	5.72018e-13	scaffold_3	Hml
EBAG0006119	88.0458	1.62912	0.294558	5.53073	3.18894e-08	9.58276e-08	scaffold_2	CG14010
EBAG2002035	6.4191	1.62958	0.417295	3.90511	9.41831e-05	0.000188169	scaffold_159	Cib2
EBAG2002498	18.3665	1.62979	0.368044	4.42824	9.50049e-06	2.14723e-05	scaffold_21	s-cup
EBAG0005121	259.244	1.63004	0.226568	7.19449	6.26946e-13	3.21025e-12	scaffold_24	Muc68E
EBAG0010241	628.16	1.63129	0.376041	4.33806	1.43743e-05	3.18195e-05	scaffold_73	Mur18B
EBAG0001324	3418.43	1.6331	0.210639	7.7531	8.96782e-15	5.74121e-14	scaffold_11	CG8607
EBAG0007926	122.444	1.63316	0.298528	5.47072	4.482e-08	1.32593e-07	scaffold_44	nub
EBAG0004443	6186.11	1.63463	0.205865	7.94031	2.01683e-15	1.38501e-14	scaffold_213	SdhA
EBAG0006508	52.6898	1.63594	0.260128	6.28899	3.19536e-10	1.19907e-09	scaffold_321	beat-Ib
EBAG0009829	11.9531	1.63635	0.410666	3.98462	6.7588e-05	0.000137656	scaffold_69	CG7432
EBAG0003094	136.557	1.63643	0.308808	5.29918	1.16326e-07	3.28332e-07	scaffold_16	CG4467
EBAG0007271	22.3716	1.6365	0.275488	5.94036	2.84389e-09	9.6404e-09	scaffold_38	CG4367
EBAG0003096	5.40429	1.63714	0.424362	3.85789	0.000114369	0.00022644	scaffold_16	cnc
EBAG0001274	4556.91	1.63743	0.357414	4.58131	4.62062e-06	1.0872e-05	scaffold_11	Zasp66
EBAG0001459	1606.63	1.6378	0.378934	4.32211	1.54545e-05	3.40606e-05	scaffold_122	CG1208
EBAG0011209	1007.7	1.63803	0.17137	9.55844	1.1954e-21	1.79844e-20	scaffold_90	Pkg21D
EBAG0003665	1078.66	1.64301	0.282852	5.80873	6.29494e-09	2.05451e-08	scaffold_18	egr
EBAG0000068	15.6822	1.64396	0.231116	7.11316	1.13417e-12	5.66788e-12	scaffold_0	lbe
EBAG2001512	1163.2	1.64601	0.248492	6.624	3.49595e-11	1.46743e-10	scaffold_94	rdhB
EBAG2001741	5.71104	1.64835	0.360495	4.57246	4.82036e-06	1.13058e-05	scaffold_129	CNMaR
EBAG0005915	302.894	1.6484	0.254169	6.48545	8.84687e-11	3.55304e-10	scaffold_291	MFS3
EBAG0010078	8753.29	1.64878	0.164974	9.99417	1.61643e-23	2.98582e-22	scaffold_70	mfas
EBAG0009388	1452.46	1.65023	0.226955	7.27115	3.56439e-13	1.8842e-12	scaffold_61	Rel
EBAG2001347	32.5621	1.65165	0.254753	6.48333	8.97188e-11	3.60072e-10	scaffold_8	CG13247
EBAG0010940	1842.69	1.65194	0.221439	7.46001	8.65181e-14	4.93883e-13	scaffold_86	RyR
EBAG0005315	117.167	1.65332	0.214393	7.71163	1.24217e-14	7.82967e-14	scaffold_25	Gyc-89Db
EBAG0000184	1367.76	1.65391	0.241706	6.84267	7.77319e-12	3.52134e-11	scaffold_0	CG31106
EBAG0008243	90614.5	1.65479	0.319461	5.17996	2.21937e-07	6.06508e-07	scaffold_49	Ald
EBAG0001513	25.7289	1.65584	0.256127	6.46491	1.01361e-10	4.03396e-10	scaffold_124	croc
EBAG2001906	135.402	1.65601	0.310228	5.33803	9.39602e-08	2.68787e-07	scaffold_145	Cyp12a4
EBAG0008529	683.401	1.65684	0.275292	6.01848	1.76057e-09	6.10011e-09	scaffold_50	CG18814
EBAG0004921	1266.52	1.65832	0.158507	10.4622	1.28878e-25	2.9296e-24	scaffold_23	Cyp4d2
EBAG0009420	6.05597	1.65903	0.372016	4.45956	8.21292e-06	1.87205e-05	scaffold_62	hmw
EBAG0001236	28129.5	1.66044	0.162907	10.1926	2.14042e-24	4.23417e-23	scaffold_11	Msr-110
EBAG0010895	204.669	1.66356	0.286747	5.80147	6.57356e-09	2.13893e-08	scaffold_85	CG42708
EBAG0006283	5.59179	1.66437	0.44691	3.72417	0.000195958	0.000376632	scaffold_306	CG17193
EBAG0008864	673.581	1.66438	0.230139	7.23208	4.75645e-13	2.48108e-12	scaffold_55	sev
EBAG0000527	1442.32	1.66464	0.234225	7.10701	1.18585e-12	5.8978e-12	scaffold_104	stops
EBAG0002035	2545.6	1.66555	0.190497	8.74322	2.26552e-18	2.25056e-17	scaffold_139	CG5381
EBAG0000198	15.9854	1.66555	0.304569	5.46856	4.53715e-08	1.34155e-07	scaffold_0	Kif19A
EBAG0009468	5319.05	1.66598	0.208818	7.97816	1.48536e-15	1.03811e-14	scaffold_62	Gel
EBAG0010392	596.528	1.66805	0.234128	7.12454	1.04433e-12	5.2418e-12	scaffold_77	rdgC
EBAG0006336	137.986	1.66862	0.177148	9.41937	4.5381e-21	6.31248e-20	scaffold_30	shf
EBAG0000072	55.1165	1.66974	0.307755	5.42557	5.77686e-08	1.68846e-07	scaffold_0	CG31321
EBAG0003233	21.1315	1.67158	0.304214	5.49475	3.91256e-08	1.1628e-07	scaffold_174	Cyp311a1
EBAG2000085	5.11528	1.67342	0.375793	4.45304	8.46611e-06	1.92563e-05	scaffold_10	unpg
EBAG0003491	47.897	1.67496	0.27835	6.01745	1.77186e-09	6.13736e-09	scaffold_184	erm
EBAG0011211	300.808	1.67591	0.187314	8.94703	3.65188e-19	4.05788e-18	scaffold_90	CG18095
EBAG0001263	6359.36	1.67779	0.252227	6.65188	2.89381e-11	1.22411e-10	scaffold_11	CG43078
EBAG0005787	84.0339	1.67784	0.325629	5.15261	2.56887e-07	6.96194e-07	scaffold_285	CG5375
EBAG0007552	203.827	1.67824	0.177208	9.47043	2.78702e-21	3.98834e-20	scaffold_3	CG14186
EBAG0006765	27.1273	1.67958	0.3255	5.15998	2.4697e-07	6.71228e-07	scaffold_341	Tbh
EBAG0003616	1654.6	1.68016	0.194759	8.62687	6.30552e-18	5.94372e-17	scaffold_18	CG5493
EBAG0001275	40891.4	1.68188	0.197418	8.51942	1.60354e-17	1.43577e-16	scaffold_11	Arr2
EBAG0001972	180.533	1.68281	0.206926	8.1324	4.20876e-16	3.12284e-15	scaffold_137	CG13004
EBAG0010999	288.484	1.6829	0.348088	4.83469	1.33352e-06	3.33861e-06	scaffold_88	Cht6
EBAG0010245	1207.44	1.68513	0.135526	12.434	1.70914e-35	8.84266e-34	scaffold_73	CG6428
EBAG0005597	17085.5	1.68615	0.282855	5.9612	2.5039e-09	8.54103e-09	scaffold_272	SdhB
EBAG0005072	325.124	1.68652	0.293746	5.74144	9.38768e-09	2.99661e-08	scaffold_249	CG5597
EBAG0000445	30.1123	1.68694	0.359687	4.69002	2.7318e-06	6.62328e-06	scaffold_102	CG14625
EBAG0001522	196.69	1.68763	0.209282	8.06393	7.38818e-16	5.34661e-15	scaffold_124	CG7497
EBAG0007261	532.519	1.6889	0.246968	6.83854	8.0007e-12	3.62153e-11	scaffold_38	CG4462
EBAG0010732	120.731	1.68892	0.27191	6.21131	5.25452e-10	1.92257e-09	scaffold_81	Ptp36E
EBAG0009068	314.521	1.68922	0.187952	8.9875	2.52909e-19	2.88025e-18	scaffold_58	CG31121
EBAG0003022	392.85	1.69008	0.224411	7.53116	5.02932e-14	2.95202e-13	scaffold_16	CG31075
EBAG0006036	2419.63	1.69022	0.281779	5.99839	1.9929e-09	6.87384e-09	scaffold_29	CG10621
EBAG0005983	39.1982	1.69045	0.343935	4.91504	8.87645e-07	2.26902e-06	scaffold_29	mid
EBAG0008952	702.529	1.6906	0.25481	6.63474	3.25069e-11	1.3685e-10	scaffold_56	noc
EBAG0009674	1848.4	1.69083	0.235968	7.16548	7.75144e-13	3.93386e-12	scaffold_66	CG1673
EBAG0010574	175.376	1.70085	0.226262	7.51715	5.5985e-14	3.26432e-13	scaffold_7	blow
EBAG0002027	136.578	1.70099	0.422239	4.02851	5.61326e-05	0.000115622	scaffold_139	CG15412
EBAG0005757	71276.3	1.70118	0.20562	8.27344	1.30146e-16	1.02204e-15	scaffold_283	Arr1
EBAG0001148	1023.85	1.70171	0.159618	10.6611	1.54745e-26	3.93189e-25	scaffold_117	CG4239
EBAG0008629	19253.9	1.70255	0.439822	3.87101	0.000108387	0.000215269	scaffold_51	Zasp52
EBAG0007068	998.552	1.70259	0.42554	4.00101	6.30733e-05	0.000128919	scaffold_36	CG8519
EBAG0001615	190.392	1.70268	0.23343	7.29419	3.0047e-13	1.60018e-12	scaffold_128	GLaz
EBAG0008272	163.355	1.70316	0.178903	9.52001	1.73155e-21	2.54808e-20	scaffold_49	CG14879
EBAG0007703	56.8519	1.70653	0.292045	5.84338	5.1151e-09	1.68257e-08	scaffold_417	mab-21
EBAG2001232	5.24986	1.70742	0.479676	3.55952	0.000371531	0.000690522	scaffold_70	Lgr3
EBAG0003020	58.9322	1.70758	0.330856	5.16111	2.45484e-07	6.67666e-07	scaffold_16	TwdlT
EBAG0000530	924.5	1.70989	0.213459	8.0104	1.14337e-15	8.06991e-15	scaffold_104	chp
EBAG0008061	168.206	1.70994	0.161521	10.5865	3.4414e-26	8.37213e-25	scaffold_46	mthl5
EBAG0002275	368.885	1.71187	0.203	8.43287	3.37279e-17	2.88225e-16	scaffold_145	CG18473
EBAG0005023	524.566	1.71406	0.234989	7.2942	3.00433e-13	1.60018e-12	scaffold_242	CG16786
EBAG0005854	484.66	1.71407	0.296895	5.77333	7.772e-09	2.50536e-08	scaffold_28	CG18327
EBAG0003955	3393.64	1.71597	0.208028	8.24874	1.60076e-16	1.24595e-15	scaffold_1	CG9119
EBAG0007111	49.5878	1.7166	0.423452	4.05381	5.03905e-05	0.000104397	scaffold_36	ImpL3
EBAG0002375	67.8595	1.71838	0.40076	4.2878	1.8045e-05	3.9443e-05	scaffold_149	GstE11
EBAG0009505	100.346	1.71852	0.275128	6.24624	4.2045e-10	1.55229e-09	scaffold_63	CG4313
EBAG0006934	116.874	1.71916	0.283878	6.056	1.39548e-09	4.88546e-09	scaffold_35	CG7991
EBAG0009302	86.1449	1.72036	0.267125	6.44028	1.19253e-10	4.69376e-10	scaffold_60	PK2-R1
EBAG2002248	268.153	1.72065	0.204071	8.43163	3.40877e-17	2.91082e-16	scaffold_186	CG11318
EBAG0002903	7.1725	1.72131	0.31354	5.48994	4.02073e-08	1.19317e-07	scaffold_164	CG15373
EBAG0008442	1059.57	1.72137	0.229584	7.49778	6.49086e-14	3.7521e-13	scaffold_4	CG3812
EBAG0000264	791.001	1.72178	0.226282	7.609	2.76221e-14	1.67367e-13	scaffold_0	Ude
EBAG0004481	3427.94	1.72336	0.2703	6.37573	1.82091e-10	7.00313e-10	scaffold_217	CG31997
EBAG0000859	5709.45	1.72381	0.235088	7.33263	2.25679e-13	1.22543e-12	scaffold_10	Mp20
EBAG0006836	89.4493	1.72631	0.229379	7.52603	5.23071e-14	3.06393e-13	scaffold_34	Cad96Ca
EBAG0001476	1969.09	1.72776	0.173401	9.96398	2.19103e-23	4.00836e-22	scaffold_123	Ddc
EBAG0001800	388.368	1.72783	0.191394	9.02758	1.75507e-19	2.04354e-18	scaffold_131	Tps1
EBAG0001082	164.44	1.72965	0.164699	10.5019	8.4661e-26	1.95164e-24	scaffold_115	CG13796
EBAG0006429	396.902	1.73006	0.238484	7.25438	4.03502e-13	2.12219e-12	scaffold_319	fw
EBAG0007147	664.079	1.73055	0.22482	7.69749	1.38765e-14	8.69391e-14	scaffold_377	Fie
EBAG0008903	318.592	1.73246	0.268847	6.44404	1.16333e-10	4.58674e-10	scaffold_56	CG14880
EBAG2001504	74.973	1.7326	0.332605	5.20918	1.89679e-07	5.22221e-07	scaffold_93	ckd
EBAG0001756	17.7145	1.73393	0.459445	3.77398	0.000160666	0.000311947	scaffold_12	CG13002
EBAG0007484	22.1086	1.7361	0.27729	6.26097	3.82586e-10	1.42121e-09	scaffold_3	CG12768
EBAG0004934	16.476	1.7367	0.299126	5.80591	6.40161e-09	2.08714e-08	scaffold_23	CG32668
EBAG0002889	6.04019	1.73711	0.494525	3.51268	0.000443604	0.000816249	scaffold_163	CG4572
EBAG0001893	36.8615	1.73812	0.240177	7.23684	4.59272e-13	2.40115e-12	scaffold_134	Mal-A2
EBAG0000714	19.5738	1.7389	0.39936	4.35421	1.33546e-05	2.96901e-05	scaffold_10	Ugt36Ba
EBAG0007710	95.4309	1.73974	0.229096	7.59392	3.10377e-14	1.86978e-13	scaffold_41	kni
EBAG0009266	6.92683	1.73982	0.453782	3.83405	0.000126049	0.000247976	scaffold_5	CG1986
EBAG0009143	980.429	1.74053	0.303404	5.73667	9.65537e-09	3.07691e-08	scaffold_5	CG5397
EBAG0003762	30.5632	1.74137	0.466193	3.7353	0.000187489	0.000361327	scaffold_196	Dfd
EBAG0000178	777.862	1.7417	0.250462	6.95396	3.55164e-12	1.67393e-11	scaffold_0	Npc2b
EBAG0002021	12.6563	1.74196	0.296703	5.87106	4.33023e-09	1.43772e-08	scaffold_139	Ret
EBAG0010334	5.11522	1.7426	0.418864	4.1603	3.1783e-05	6.73224e-05	scaffold_75	stum
EBAG2002511	88.5128	1.74318	0.167409	10.4127	2.1707e-25	4.77304e-24	scaffold_10	CG32751
EBAG0011263	20819.4	1.74373	0.220594	7.90471	2.68569e-15	1.80956e-14	scaffold_92	vir-1
EBAG0002882	106.741	1.74465	0.286039	6.09936	1.06491e-09	3.77792e-09	scaffold_163	CG42741
EBAG0003965	42.2598	1.74615	0.196933	8.86674	7.53191e-19	8.05612e-18	scaffold_1	CngA
EBAG0005085	395.796	1.74636	0.251566	6.94197	3.86657e-12	1.81562e-11	scaffold_24	Hexo1
EBAG0004208	178.121	1.74692	0.205212	8.51275	1.69858e-17	1.51731e-16	scaffold_207	CG43088
EBAG0002083	16.9234	1.74872	0.270683	6.46039	1.04431e-10	4.14894e-10	scaffold_13	Teh4
EBAG0001757	89.42	1.74913	0.264716	6.60757	3.90681e-11	1.63389e-10	scaffold_12	CG1688
EBAG0004827	333.019	1.74977	0.282097	6.20272	5.54973e-10	2.02217e-09	scaffold_234	CG9812
EBAG0007705	24.4465	1.7501	0.325248	5.38081	7.41513e-08	2.14265e-07	scaffold_41	eg
EBAG0010904	4980.76	1.752	0.368613	4.75295	2.0047e-06	4.92623e-06	scaffold_86	Pepck
EBAG0005689	178.992	1.75245	0.233236	7.51363	5.75099e-14	3.34641e-13	scaffold_27	Rgk3
EBAG0000055	381.918	1.75261	0.244722	7.16165	7.97116e-13	4.03999e-12	scaffold_0	yellow-d
EBAG0008369	593.405	1.75282	0.195089	8.98473	2.59373e-19	2.94506e-18	scaffold_4	CG8740
EBAG0001970	858.859	1.7534	0.242624	7.2268	4.94497e-13	2.5712e-12	scaffold_137	CG1998
EBAG0011173	196.532	1.75515	0.215308	8.15183	3.58446e-16	2.68225e-15	scaffold_8	comm3
EBAG2001931	223.046	1.75562	0.259329	6.76985	1.28919e-11	5.68039e-11	scaffold_147	l(1)G0469
EBAG0005977	4.91491	1.75578	0.39076	4.49323	7.01499e-06	1.61031e-05	scaffold_298	CCHa2-R
EBAG0007097	299.644	1.75627	0.272188	6.45242	1.10077e-10	4.35659e-10	scaffold_36	CG13920
EBAG0008454	13.1676	1.75646	0.288934	6.07912	1.20842e-09	4.25794e-09	scaffold_4	ImpE3
EBAG0007003	747.564	1.75742	0.251634	6.98406	2.86779e-12	1.36229e-11	scaffold_35	CG1143
EBAG2001764	213.266	1.76017	0.446998	3.93775	8.22484e-05	0.000165481	scaffold_130	CG12105
EBAG0006224	3151.02	1.76116	0.264196	6.66613	2.62634e-11	1.118e-10	scaffold_2	nrv3
EBAG2000072	43.5183	1.76481	0.319045	5.53153	3.17454e-08	9.54198e-08	scaffold_266	CG14567
EBAG0011522	93.6786	1.76539	0.268005	6.58718	4.48263e-11	1.86312e-10	scaffold_9	SP555
EBAG0003037	1841.55	1.766	0.199332	8.85955	8.03394e-19	8.52134e-18	scaffold_16	P5cr-2
EBAG0007803	72543.5	1.76675	0.335814	5.2611	1.43199e-07	3.99839e-07	scaffold_42	Acon
EBAG0004386	2104.26	1.76699	0.183231	9.64349	5.23782e-22	8.21526e-21	scaffold_20	Asph
EBAG0001277	1991.18	1.768	0.176784	10.0009	1.51046e-23	2.79913e-22	scaffold_11	h
EBAG0011351	581.679	1.76812	0.190179	9.29712	1.44304e-20	1.90749e-19	scaffold_94	CG7084
EBAG0005540	887.826	1.77054	0.203056	8.71946	2.79528e-18	2.73641e-17	scaffold_26	CG1441
EBAG0002072	2332.56	1.77114	0.244251	7.2513	4.12787e-13	2.16803e-12	scaffold_13	GNBP3
EBAG0009655	55.2206	1.77256	0.266053	6.66243	2.69344e-11	1.14486e-10	scaffold_65	CG42596
EBAG0002704	476.502	1.77301	0.208387	8.50825	1.76573e-17	1.57115e-16	scaffold_158	CG3961
EBAG0008928	766.933	1.77377	0.35991	4.92837	8.29171e-07	2.12716e-06	scaffold_56	clumsy
EBAG0009305	308.232	1.77549	0.254443	6.97795	2.99523e-12	1.41988e-11	scaffold_60	CG8630
EBAG0006806	13.7763	1.77628	0.348178	5.10164	3.36724e-07	9.00189e-07	scaffold_34	CG14367
EBAG0000305	4273.98	1.77629	0.236595	7.50775	6.01531e-14	3.49487e-13	scaffold_0	Galt
EBAG0002944	8.07315	1.77657	0.379559	4.68061	2.86027e-06	6.91132e-06	scaffold_166	snk
EBAG0003885	12909.2	1.77668	0.231947	7.65985	1.86147e-14	1.15049e-13	scaffold_19	bt
EBAG2000046	18.6286	1.77673	0.369829	4.80419	1.55379e-06	3.86639e-06	scaffold_26	Lis-1
EBAG0000690	9.55827	1.77975	0.436976	4.07287	4.64367e-05	9.65202e-05	scaffold_109	CG34454
EBAG0009359	789.466	1.77993	0.221807	8.02468	1.01793e-15	7.24268e-15	scaffold_61	svp
EBAG0001078	908.846	1.78025	0.167836	10.6071	2.76264e-26	6.79313e-25	scaffold_115	CG13794
EBAG0000479	68.0712	1.78062	0.208115	8.55591	1.16938e-17	1.07137e-16	scaffold_103	CG9164
EBAG0003293	13.7126	1.78097	0.378936	4.69993	2.60254e-06	6.32464e-06	scaffold_178	CG9541
EBAG0001452	100.285	1.783	0.14474	12.3186	7.1893e-35	3.49798e-33	scaffold_121	Pde11
EBAG0004598	365.086	1.78419	0.307946	5.79385	6.87917e-09	2.23202e-08	scaffold_21	Hil
EBAG0007561	1157.2	1.78468	0.197026	9.0581	1.32737e-19	1.56789e-18	scaffold_3	n
EBAG0006583	138.157	1.78673	0.271017	6.5927	4.31898e-11	1.80034e-10	scaffold_32	Cht5
EBAG0002644	3348.39	1.78861	0.275276	6.49752	8.16566e-11	3.29916e-10	scaffold_156	Galk
EBAG0011603	3363.43	1.79157	0.191129	9.37362	7.00888e-21	9.58606e-20	scaffold_9	CG12264
EBAG0005007	433.972	1.79213	0.221898	8.07635	6.67362e-16	4.85725e-15	scaffold_241	CG18745
EBAG0002336	375.128	1.7939	0.258125	6.94975	3.65923e-12	1.72322e-11	scaffold_147	AT1
EBAG0000904	738.763	1.79423	0.279071	6.42929	1.28197e-10	5.02161e-10	scaffold_10	PebIII
EBAG2000468	128.01	1.79722	0.279221	6.43656	1.22212e-10	4.79867e-10	scaffold_101	Cpr57A
EBAG0002585	14.5022	1.79871	0.33391	5.38681	7.17202e-08	2.07502e-07	scaffold_154	CG8757
EBAG0000214	2154.07	1.79952	0.182215	9.87578	5.30196e-23	9.26951e-22	scaffold_0	CG5849
EBAG0009141	703.74	1.80091	0.272832	6.6008	4.08936e-11	1.70711e-10	scaffold_5	CG6300
EBAG0011292	82.8418	1.801	0.23647	7.61619	2.61283e-14	1.5891e-13	scaffold_93	CG14086
EBAG0006592	36.1652	1.80167	0.276761	6.50984	7.52305e-11	3.06007e-10	scaffold_32	Osi17
EBAG0008108	133.496	1.80186	0.309577	5.82039	5.87092e-09	1.92069e-08	scaffold_46	CG11550
EBAG0010609	54.2077	1.8051	0.255449	7.06637	1.59036e-12	7.75775e-12	scaffold_7	Dll
EBAG0010196	2554.99	1.80528	0.389167	4.63884	3.50374e-06	8.37938e-06	scaffold_72	CG1674
EBAG0007431	395.991	1.80573	0.219182	8.23847	1.7442e-16	1.35575e-15	scaffold_3	Pka-C3
EBAG2001802	503.213	1.80792	0.26041	6.94257	3.85032e-12	1.80873e-11	scaffold_134	CG33178
EBAG0003012	21796	1.80858	0.375766	4.81307	1.48633e-06	3.70982e-06	scaffold_16	Gpdh
EBAG0003472	144.507	1.81001	0.281237	6.43589	1.22749e-10	4.81809e-10	scaffold_183	CG42784
EBAG0001656	41.144	1.81115	0.308803	5.86507	4.48941e-09	1.48788e-08	scaffold_129	CG10359
EBAG0009494	5574.55	1.81249	0.137922	13.1415	1.90469e-39	1.2099e-37	scaffold_63	pdgy
EBAG2001754	514.552	1.81442	0.258242	7.02603	2.12494e-12	1.02517e-11	scaffold_13	CG44250
EBAG0005931	1080.17	1.81555	0.29146	6.22914	4.69003e-10	1.72375e-09	scaffold_292	CG5758
EBAG0000831	32.1974	1.81562	0.450548	4.0298	5.58254e-05	0.00011501	scaffold_10	CG30471
EBAG0002214	216.701	1.81581	0.244016	7.44136	9.96548e-14	5.64925e-13	scaffold_142	side
EBAG0005262	793.444	1.81595	0.270888	6.70369	2.03221e-11	8.7651e-11	scaffold_25	CG12814
EBAG0002772	171.659	1.81642	0.301264	6.02935	1.64622e-09	5.72123e-09	scaffold_15	CG5160
EBAG0011586	35.4762	1.81813	0.278782	6.52169	6.95204e-11	2.83385e-10	scaffold_9	CG42399
EBAG0004485	458.435	1.81986	0.202093	9.00508	2.15502e-19	2.47644e-18	scaffold_217	Nep3
EBAG0009791	18.8604	1.82128	0.356296	5.11169	3.1929e-07	8.55781e-07	scaffold_68	CG10904
EBAG2000084	1881.55	1.82132	0.157598	11.5568	6.82321e-31	2.45335e-29	scaffold_27	Hex-A
EBAG0011219	50.6737	1.82341	0.390204	4.67298	2.96863e-06	7.15802e-06	scaffold_90	Tsp
EBAG0007776	2529.01	1.82392	0.256051	7.12324	1.05417e-12	5.28887e-12	scaffold_42	CG17549
EBAG0002097	9617.77	1.82405	0.236938	7.69842	1.37758e-14	8.64027e-14	scaffold_13	sls
EBAG0004276	689.361	1.82441	0.205366	8.88368	6.46847e-19	6.97741e-18	scaffold_20	CG8547
EBAG0005742	200.476	1.82768	0.360827	5.06525	4.07874e-07	1.08005e-06	scaffold_280	regucalcin
EBAG0009119	33.6487	1.82857	0.40576	4.50652	6.58991e-06	1.51638e-05	scaffold_59	Obp56h
EBAG0009501	524.984	1.82874	0.219263	8.3404	7.40405e-17	6.01263e-16	scaffold_63	CG17162
EBAG0008595	178.064	1.8291	0.31747	5.7615	8.33713e-09	2.67847e-08	scaffold_51	Mctp
EBAG0006227	211.361	1.82936	0.2842	6.43686	1.21972e-10	4.7909e-10	scaffold_2	CG32982
EBAG2001010	3.58438	1.83008	0.413462	4.42625	9.58867e-06	2.16588e-05	scaffold_6	CG33288
EBAG0003308	4.79209	1.83049	0.386294	4.73858	2.15222e-06	5.27627e-06	scaffold_179	CG42326
EBAG0008644	252.96	1.83239	0.212816	8.61019	7.2939e-18	6.83594e-17	scaffold_52	Vmat
EBAG0010995	32.9404	1.83261	0.254011	7.21468	5.40593e-13	2.79058e-12	scaffold_88	CG8916
EBAG0011347	25.4682	1.83272	0.317393	5.7743	7.7273e-09	2.49235e-08	scaffold_94	CG13407
EBAG0006617	890.982	1.83287	0.217031	8.44517	3.03595e-17	2.60608e-16	scaffold_32	CG1607
EBAG0005004	152.961	1.83429	0.251289	7.29955	2.88729e-13	1.54267e-12	scaffold_241	Nlg1
EBAG0005554	280.113	1.83458	0.209372	8.76232	1.91268e-18	1.9167e-17	scaffold_26	CG34424
EBAG0002518	504.499	1.83541	0.487773	3.76284	0.000167997	0.0003254	scaffold_150	l(1)G0230
EBAG0004275	1671.21	1.83581	0.368485	4.98204	6.29175e-07	1.63425e-06	scaffold_20	conv
EBAG0007568	14.2682	1.83682	0.275463	6.66811	2.5911e-11	1.10341e-10	scaffold_3	CG10710
EBAG0011546	1631.18	1.83738	0.314387	5.84432	5.08631e-09	1.67406e-08	scaffold_9	Clect27
EBAG0001400	1308.85	1.83813	0.225	8.16949	3.09686e-16	2.33066e-15	scaffold_11	CG9336
EBAG0000110	39.6836	1.84194	0.424245	4.34168	1.41396e-05	3.13258e-05	scaffold_0	GstD11
EBAG0005122	3183.66	1.84262	0.177387	10.3876	2.82438e-25	6.07029e-24	scaffold_24	CG7778
EBAG0001256	954.2	1.84526	0.234985	7.8527	4.07176e-15	2.70049e-14	scaffold_11	CG1136
EBAG0000119	204.765	1.84593	0.252121	7.32161	2.4501e-13	1.32331e-12	scaffold_0	CG42342
EBAG2001496	69.7562	1.84898	0.529574	3.49145	0.00048041	0.000879304	scaffold_93	Obp69a
EBAG0003016	337.143	1.84941	0.210906	8.76888	1.80454e-18	1.8179e-17	scaffold_16	CG14259
EBAG0009498	82.4316	1.84959	0.22156	8.34803	6.94112e-17	5.64873e-16	scaffold_63	Pdfr
EBAG0007907	986.64	1.85173	0.211913	8.73817	2.36918e-18	2.34945e-17	scaffold_44	CG33120
EBAG0003939	198.515	1.85274	0.270815	6.84136	7.84452e-12	3.55225e-11	scaffold_1	CG12344
EBAG0005496	45.1037	1.85313	0.363184	5.10246	3.35259e-07	8.9648e-07	scaffold_26	CG10933
EBAG2000298	3.09556	1.85451	0.525667	3.52792	0.000418839	0.000773418	scaffold_31	CG14044
EBAG0000360	10.5143	1.8551	0.399044	4.64885	3.33793e-06	8.00123e-06	scaffold_101	CG4596
EBAG0001552	43.6054	1.85575	0.468826	3.9583	7.54844e-05	0.00015284	scaffold_126	Mdr65
EBAG2002376	2.80584	1.85704	0.509845	3.64236	0.000270147	0.000511317	scaffold_200	CG10822
EBAG0010553	61.2112	1.85906	0.288092	6.45302	1.09643e-10	4.34242e-10	scaffold_7	Cyp301a1
EBAG2002361	10.1008	1.86217	0.328198	5.67392	1.39565e-08	4.36722e-08	scaffold_20	Sox15
EBAG0001241	610.085	1.86267	0.296388	6.28457	3.28768e-10	1.23169e-09	scaffold_11	vvl
EBAG0010833	33.3355	1.86353	0.262643	7.0953	1.29074e-12	6.38337e-12	scaffold_84	eyg
EBAG0001601	13.9002	1.86716	0.324894	5.747	9.08424e-09	2.90381e-08	scaffold_127	run
EBAG0001640	367.106	1.86766	0.188192	9.92421	3.26695e-23	5.8275e-22	scaffold_129	CAH2
EBAG0003031	7.1063	1.868	0.311727	5.99241	2.0676e-09	7.11862e-09	scaffold_16	slou
EBAG0009790	2.3025	1.86897	0.502172	3.72176	0.000197837	0.000379925	scaffold_68	IntS9
EBAG0008914	4282.98	1.86936	0.248035	7.53668	4.82097e-14	2.83554e-13	scaffold_56	Gnmt
EBAG0004141	873.783	1.87113	0.32914	5.68492	1.30873e-08	4.10875e-08	scaffold_202	CG15201
EBAG0005698	17.9522	1.87145	0.481787	3.88438	0.00010259	0.000204145	scaffold_27	CG7745
EBAG0010820	114.541	1.87149	0.255688	7.31942	2.4905e-13	1.34259e-12	scaffold_83	CG14445
EBAG0005542	501.63	1.87171	0.21817	8.5791	9.56177e-18	8.85257e-17	scaffold_26	Mef2
EBAG0009506	1049.72	1.87518	0.217761	8.61117	7.23175e-18	6.78325e-17	scaffold_63	moody
EBAG2000451	549.344	1.8756	0.202494	9.26246	1.99772e-20	2.59862e-19	scaffold_352	Nep4
EBAG2000037	28.9768	1.87597	0.303037	6.19055	5.99549e-10	2.1742e-09	scaffold_26	CG9826
EBAG0004572	87.9768	1.87634	0.42752	4.3889	1.13928e-05	2.55422e-05	scaffold_21	CG9447
EBAG0006861	1970.28	1.88007	0.186652	10.0726	7.3035e-24	1.38488e-22	scaffold_351	CG10467
EBAG0002152	313.224	1.88592	0.16693	11.2977	1.34695e-29	4.43833e-28	scaffold_13	CG6409
EBAG0008191	2350.25	1.8877	0.180367	10.4659	1.23953e-25	2.8289e-24	scaffold_48	CG31547
EBAG0000995	2132.83	1.88864	0.15609	12.0997	1.06006e-33	4.67981e-32	scaffold_112	alpha-Est9
EBAG0001194	2465.16	1.89035	0.177854	10.6287	2.19193e-26	5.43655e-25	scaffold_119	CG17739
EBAG0004746	19.6627	1.89131	0.288403	6.55786	5.45867e-11	2.25567e-10	scaffold_22	Ubx
EBAG0002909	70.6602	1.89937	0.281039	6.75838	1.39546e-11	6.13444e-11	scaffold_164	CG32816
EBAG0000350	975.272	1.90091	0.202793	9.37368	7.00493e-21	9.58606e-20	scaffold_101	CG6225
EBAG0000174	825.99	1.90186	0.303229	6.27204	3.56359e-10	1.32983e-09	scaffold_0	cd
EBAG0009489	108.736	1.90209	0.339431	5.60378	2.09733e-08	6.46209e-08	scaffold_63	b6
EBAG0001143	575.222	1.90313	0.203699	9.34288	9.37528e-21	1.26145e-19	scaffold_116	Pu
EBAG0000189	286.592	1.90338	0.325793	5.84231	5.14822e-09	1.69249e-08	scaffold_0	CG5376
EBAG0010618	3244.48	1.90438	0.342918	5.55345	2.80079e-08	8.49223e-08	scaffold_7	wat
EBAG0004301	1257.52	1.90684	0.33168	5.74905	8.97473e-09	2.87121e-08	scaffold_20	l(2)efl
EBAG0003520	3476.97	1.90994	0.229299	8.32947	8.12052e-17	6.54795e-16	scaffold_186	CG40470
EBAG0009445	471.472	1.91028	0.460668	4.14675	3.37221e-05	7.11268e-05	scaffold_62	Cpr72Ea
EBAG0010450	5.38811	1.91053	0.550815	3.46855	0.00052328	0.000952112	scaffold_77	CG14569
EBAG0008173	518.536	1.91159	0.246638	7.75061	9.14554e-15	5.84844e-14	scaffold_485	CG3609
EBAG0010011	246.104	1.91159	0.354634	5.39033	7.03269e-08	2.03626e-07	scaffold_6	GV1
EBAG0003807	2841.57	1.91193	0.313564	6.09741	1.07799e-09	3.81719e-09	scaffold_199	amd
EBAG2000505	102.556	1.91201	0.363758	5.25627	1.47004e-07	4.09464e-07	scaffold_38	CG31326
EBAG0002945	64.7902	1.91367	0.345432	5.53994	3.02578e-08	9.12362e-08	scaffold_166	CG14692
EBAG0000008	39.0431	1.91582	0.457693	4.18582	2.84135e-05	6.05103e-05	scaffold_0	PH4alphaMP
EBAG0009682	137.855	1.91954	0.395397	4.85472	1.20557e-06	3.03023e-06	scaffold_66	obst-A
EBAG2002783	17.6894	1.91969	0.300673	6.38465	1.7179e-10	6.63375e-10	scaffold_25	CG31157
EBAG0006642	61.8823	1.92295	0.214382	8.96973	2.97255e-19	3.342e-18	scaffold_334	ChRalpha2
EBAG0001065	441.317	1.92403	0.280885	6.8499	7.39019e-12	3.35315e-11	scaffold_114	Odc1
EBAG0010854	4.80158	1.92447	0.374151	5.14356	2.69583e-07	7.29219e-07	scaffold_84	CG32238
EBAG2002020	4950.88	1.92516	0.217316	8.8588	8.08802e-19	8.56282e-18	scaffold_0	iF-D
EBAG0001774	33818	1.92523	0.316877	6.07563	1.235e-09	4.34358e-09	scaffold_130	Nc73EF
EBAG0010433	6034.12	1.92575	0.223425	8.61922	6.74117e-18	6.33349e-17	scaffold_77	CG5618
EBAG0006200	1436.48	1.92713	0.22783	8.45861	2.70578e-17	2.34023e-16	scaffold_2	CG13124
EBAG0008730	1616.09	1.9275	0.232864	8.27738	1.25913e-16	9.90155e-16	scaffold_53	yellow-f2
EBAG0010159	916.129	1.92989	0.154183	12.5168	6.0385e-36	3.18176e-34	scaffold_72	vri
EBAG2001402	39.4974	1.93028	0.407084	4.74173	2.11902e-06	5.19709e-06	scaffold_82	CG14826
EBAG0005136	3693.06	1.9303	0.221208	8.72618	2.63429e-18	2.59212e-17	scaffold_24	CG8086
EBAG0004327	658.795	1.93053	0.235073	8.21249	2.16643e-16	1.66359e-15	scaffold_20	CG9109
EBAG0001075	775.267	1.93104	0.27994	6.89806	5.27172e-12	2.44135e-11	scaffold_115	Tep3
EBAG0003092	86.8886	1.9324	0.256918	7.52146	5.41671e-14	3.1664e-13	scaffold_16	opa
EBAG2000805	6.78226	1.93246	0.528908	3.65368	0.000258506	0.000490582	scaffold_49	CG1113
EBAG0010996	1430.13	1.93258	0.297832	6.48881	8.65179e-11	3.48081e-10	scaffold_88	Ucp4A
EBAG0005824	14.666	1.93328	0.351316	5.50296	3.73469e-08	1.11407e-07	scaffold_288	prom
EBAG0005235	125.788	1.93341	0.235262	8.21813	2.06705e-16	1.59156e-15	scaffold_258	SerT
EBAG0011364	36.5209	1.93345	0.267721	7.22189	5.12715e-13	2.65924e-12	scaffold_95	lz
EBAG0004190	40590.5	1.93402	0.22337	8.65834	4.78704e-18	4.56887e-17	scaffold_207	Ca-P60A
EBAG0010174	1772.72	1.93409	0.215838	8.96084	3.22221e-19	3.60144e-18	scaffold_72	Drat
EBAG0011012	1689.83	1.93602	0.21151	9.15333	5.52065e-20	6.82412e-19	scaffold_88	CG18031
EBAG0006376	75.5568	1.93723	0.331035	5.85202	4.85627e-09	1.60158e-08	scaffold_30	Sp1
EBAG0008668	89.447	1.94144	0.282432	6.87402	6.24168e-12	2.85698e-11	scaffold_52	pdm3
EBAG0001965	3575.87	1.94163	0.169205	11.475	1.76153e-30	6.14065e-29	scaffold_137	CG2680
EBAG0002368	6563.83	1.94247	0.153708	12.6374	1.31275e-36	7.11373e-35	scaffold_149	Tret1-1
EBAG0008082	1107.7	1.94278	0.297131	6.53846	6.21553e-11	2.55063e-10	scaffold_46	CG3841
EBAG0003553	362.669	1.94592	0.291411	6.67757	2.42944e-11	1.03611e-10	scaffold_188	CG34396
EBAG0010972	405.484	1.94613	0.236768	8.21955	2.04264e-16	1.57382e-15	scaffold_88	CG12075
EBAG0007101	17.9316	1.94913	0.295365	6.59908	4.13729e-11	1.72586e-10	scaffold_36	CG13285
EBAG0011166	409.6	1.9513	0.286876	6.80191	1.03244e-11	4.60951e-11	scaffold_8	CG14132
EBAG0002942	754.38	1.9528	0.258943	7.54145	4.64771e-14	2.74494e-13	scaffold_166	CG17111
EBAG0003311	2392.16	1.95353	0.229047	8.52892	1.47715e-17	1.332e-16	scaffold_179	Hdc
EBAG0004830	26983.6	1.95478	0.313302	6.23929	4.3956e-10	1.62022e-09	scaffold_234	GlyP
EBAG0009869	1491.22	1.95479	0.158492	12.3337	5.96692e-35	2.94076e-33	scaffold_6	jv
EBAG0011474	44.7407	1.95575	0.272691	7.17201	7.3902e-13	3.75888e-12	scaffold_98	u
EBAG0005968	5.92254	1.95675	0.377064	5.18944	2.10932e-07	5.7837e-07	scaffold_296	CG1139
EBAG0010944	156.753	1.95697	0.301433	6.49223	8.45748e-11	3.40863e-10	scaffold_86	hbs
EBAG0000109	132.398	1.9576	0.238598	8.20459	2.31387e-16	1.76144e-15	scaffold_0	CG33098
EBAG0010208	863.865	1.96412	0.307537	6.38663	1.6958e-10	6.55502e-10	scaffold_72	CG1732
EBAG0002775	55.7492	1.9653	0.411573	4.77509	1.79626e-06	4.43786e-06	scaffold_15	CG7378
EBAG2002773	2194.46	1.96712	0.488565	4.02633	5.66537e-05	0.000116585	scaffold_25	LysP
EBAG0006619	19.2597	1.96744	0.342919	5.73731	9.61895e-09	3.06701e-08	scaffold_32	CG11498
EBAG0003682	958.045	1.96744	0.240933	8.16595	3.18928e-16	2.39436e-15	scaffold_190	CG11321
EBAG0000064	289.225	1.96761	0.219366	8.96951	2.97834e-19	3.34522e-18	scaffold_0	Dr
EBAG0003924	2713.46	1.96879	0.214571	9.17548	4.49566e-20	5.624e-19	scaffold_1	yellow-h
EBAG0009908	10154.9	1.97061	0.176203	11.1837	4.89866e-29	1.53877e-27	scaffold_6	Spn
EBAG0011092	76.1456	1.97309	0.257289	7.66874	1.73695e-14	1.0776e-13	scaffold_8	CG44837
EBAG0011288	94.1561	1.97579	0.256932	7.68994	1.47207e-14	9.19262e-14	scaffold_93	CrzR
EBAG0004557	439.55	1.98031	0.384157	5.15494	2.53706e-07	6.88228e-07	scaffold_21	CG43729
EBAG0010218	75.1407	1.98057	0.267558	7.40238	1.33766e-13	7.45725e-13	scaffold_73	CG11816
EBAG0006742	151.292	1.98077	0.321297	6.16492	7.05189e-10	2.53877e-09	scaffold_33	Ance-3
EBAG0005067	6925.38	1.98109	0.288375	6.86984	6.42749e-12	2.93733e-11	scaffold_248	Fhos
EBAG0000969	776.805	1.98371	0.403314	4.91851	8.72053e-07	2.23116e-06	scaffold_111	Skeletor
EBAG0001754	3972.32	1.9854	0.227179	8.73934	2.34471e-18	2.3272e-17	scaffold_12	CG1648
EBAG2000561	795.694	1.98617	0.211785	9.37825	6.70763e-21	9.20708e-20	scaffold_4	Amy-p
EBAG0007441	3864.63	1.98684	0.349688	5.68176	1.33317e-08	4.18201e-08	scaffold_3	CG42390
EBAG0006536	39.0004	1.99289	0.299948	6.64411	3.05057e-11	1.28709e-10	scaffold_329	Wnt6
EBAG0004647	697.002	1.99639	0.200088	9.97757	1.91097e-23	3.50161e-22	scaffold_222	CG11073
EBAG0000182	328.587	1.99681	0.189374	10.5443	5.39834e-26	1.28861e-24	scaffold_0	CG10345
EBAG0007618	6303.6	1.99798	0.24543	8.14075	3.92827e-16	2.92421e-15	scaffold_40	CG15221
EBAG0010885	4.5804	1.99852	0.38094	5.24629	1.55191e-07	4.30903e-07	scaffold_85	en
EBAG0004073	99.9288	1.999	0.211538	9.44985	3.39303e-21	4.80743e-20	scaffold_1	CG4409
EBAG0006104	53.7494	1.999	0.311122	6.42514	1.31751e-10	5.15021e-10	scaffold_2	CCAP-R
EBAG2002150	4.97047	2.00143	0.458291	4.36716	1.25873e-05	2.80497e-05	scaffold_170	CG9130
EBAG0000545	14.4928	2.00416	0.346321	5.787	7.16557e-09	2.32034e-08	scaffold_104	CG15533
EBAG0003888	301.763	2.00478	0.441763	4.53813	5.67552e-06	1.31925e-05	scaffold_19	Pp2B-14D
EBAG0003288	71.7682	2.00733	0.202981	9.88922	4.63608e-23	8.15521e-22	scaffold_178	CG42817
EBAG0000062	1099.2	2.00878	0.380304	5.28203	1.2776e-07	3.58834e-07	scaffold_0	CG2010
EBAG0000582	28.3574	2.01159	0.430949	4.66782	3.04407e-06	7.33373e-06	scaffold_105	CG17600
EBAG0002732	39.5703	2.01383	0.249921	8.0579	7.76183e-16	5.60282e-15	scaffold_159	otp
EBAG0009453	60.908	2.01389	0.463874	4.34147	1.41535e-05	3.13505e-05	scaffold_62	CG13643
EBAG0003833	380.698	2.01397	0.366788	5.49083	4.00041e-08	1.18745e-07	scaffold_19	CG3777
EBAG0007496	263.767	2.01476	0.239842	8.40035	4.45133e-17	3.72868e-16	scaffold_3	CG32085
EBAG0002271	231.324	2.01727	0.224226	8.99658	2.32851e-19	2.65976e-18	scaffold_145	Cyp12a5
EBAG0004787	496.888	2.02118	0.452778	4.46395	8.04642e-06	1.83565e-05	scaffold_22	Cyp28a5
EBAG0003111	24788.7	2.02187	0.435657	4.64097	3.46778e-06	8.29683e-06	scaffold_16	Mf
EBAG0005789	11.3962	2.02351	0.38419	5.26694	1.3872e-07	3.87806e-07	scaffold_285	mthl15
EBAG0000830	519.81	2.02442	0.330274	6.12953	8.8138e-10	3.15322e-09	scaffold_10	CG11353
EBAG0010402	4012.26	2.02452	0.463255	4.37022	1.24124e-05	2.76923e-05	scaffold_77	Hsc70-1
EBAG0000642	41.8227	2.03025	0.258643	7.84961	4.1734e-15	2.76469e-14	scaffold_107	RhoU
EBAG0006777	10.7503	2.03068	0.427471	4.75045	2.02969e-06	4.98441e-06	scaffold_343	CG4525
EBAG0008896	151.22	2.03112	0.246925	8.22565	1.94136e-16	1.49781e-15	scaffold_56	AOX3
EBAG0009879	2269.48	2.03283	0.2016	10.0835	6.53581e-24	1.24137e-22	scaffold_6	Pdp1
EBAG0009562	59.2886	2.03304	0.484637	4.19498	2.72891e-05	5.82459e-05	scaffold_64	CG14636
EBAG0008992	154.589	2.03305	0.341944	5.94557	2.75493e-09	9.35268e-09	scaffold_57	Cyp309a2
EBAG0003407	26.1121	2.03813	0.326975	6.23329	4.56731e-10	1.68081e-09	scaffold_180	CG6739
EBAG0003867	1229.08	2.03833	0.25472	8.00227	1.22151e-15	8.60018e-15	scaffold_19	CG33521
EBAG0011529	18.5581	2.03881	0.491964	4.14423	3.40964e-05	7.18499e-05	scaffold_9	CG43338
EBAG0008744	9699.73	2.04242	0.175858	11.6141	3.4962e-31	1.30639e-29	scaffold_53	Men
EBAG0007251	4813.89	2.04454	0.22803	8.96612	3.07155e-19	3.44652e-18	scaffold_38	to
EBAG0007623	140.819	2.04513	0.387702	5.27501	1.32749e-07	3.72114e-07	scaffold_40	CG6106
EBAG0001506	1622.67	2.04762	0.207657	9.86059	6.16833e-23	1.06862e-21	scaffold_124	CG1299
EBAG0009717	6.55935	2.05012	0.397152	5.16205	2.44261e-07	6.64655e-07	scaffold_66	CG42343
EBAG0001461	20026.5	2.05098	0.194672	10.5356	5.92125e-26	1.39883e-24	scaffold_122	CG1213
EBAG0007347	2763.23	2.05305	0.261807	7.84182	4.44053e-15	2.92977e-14	scaffold_39	PGRP-SB1
EBAG0000208	786.951	2.05484	0.303173	6.77777	1.22043e-11	5.38877e-11	scaffold_0	CG15617
EBAG0006710	5705.94	2.05484	0.284071	7.23354	4.70572e-13	2.45574e-12	scaffold_33	CG44085
EBAG0009311	42.3209	2.05605	0.564479	3.64239	0.00027012	0.000511317	scaffold_60	CG14515
EBAG0001526	8.27735	2.05679	0.354585	5.80055	6.60976e-09	2.14949e-08	scaffold_124	Oseg2
EBAG0005754	171.43	2.06061	0.256191	8.04325	8.74879e-16	6.27564e-15	scaffold_282	CG9095
EBAG0000699	4.81535	2.06548	0.431724	4.78426	1.71619e-06	4.2483e-06	scaffold_109	Gr64a
EBAG0002190	127.837	2.06871	0.261758	7.90315	2.71945e-15	1.83122e-14	scaffold_141	Hsc70-2
EBAG0009463	20.4749	2.06913	0.483389	4.28046	1.86511e-05	4.07056e-05	scaffold_62	CG11670
EBAG0003341	93.5252	2.07317	0.274069	7.56441	3.89629e-14	2.32395e-13	scaffold_17	dwg
EBAG0004043	14.3536	2.07517	0.337436	6.14981	7.75738e-10	2.78399e-09	scaffold_1	BBS4
EBAG0004563	1503.54	2.07596	0.280722	7.3951	1.41303e-13	7.85829e-13	scaffold_21	l(2)01289
EBAG0005441	3.58812	2.08365	0.599407	3.47618	0.000508617	0.00092663	scaffold_268	Tif-IA
EBAG0006708	243.143	2.08553	0.245197	8.50554	1.8076e-17	1.60467e-16	scaffold_33	CG16820
EBAG0003964	176.254	2.0861	0.361096	5.77714	7.59814e-09	2.45346e-08	scaffold_1	CG34446
EBAG0008836	2164.58	2.08702	0.212914	9.80221	1.10152e-22	1.86589e-21	scaffold_54	CG14439
EBAG2002017	76.4435	2.08729	0.5154	4.04983	5.12543e-05	0.00010609	scaffold_0	Obp99c
EBAG0003126	123.695	2.08744	0.237129	8.80295	1.33261e-18	1.36533e-17	scaffold_16	CG6231
EBAG0005349	21.8392	2.08835	0.266357	7.84041	4.49063e-15	2.96112e-14	scaffold_25	CG6688
EBAG2001891	39.1574	2.08938	0.333997	6.2557	3.95741e-10	1.46579e-09	scaffold_144	CG13502
EBAG0011220	54.9748	2.09074	0.287981	7.26	3.87091e-13	2.03963e-12	scaffold_90	AkhR
EBAG0001509	625.286	2.09107	0.307067	6.8098	9.77334e-12	4.37714e-11	scaffold_124	CG13676
EBAG2002416	42.316	2.09349	0.421535	4.96636	6.82228e-07	1.76724e-06	scaffold_1	CG15673
EBAG0002848	26.0811	2.09383	0.342752	6.10889	1.00327e-09	3.57476e-09	scaffold_161	Tab2
EBAG0010711	3.82883	2.09503	0.509898	4.10872	3.97855e-05	8.32383e-05	scaffold_80	CG9815
EBAG2001570	3.96185	2.10316	0.472057	4.45531	8.37714e-06	1.90577e-05	scaffold_112	Ir84a
EBAG0010429	33.4738	2.10353	0.416807	5.04678	4.49314e-07	1.1832e-06	scaffold_77	lush
EBAG0011195	6.15807	2.10404	0.345775	6.08501	1.16481e-09	4.11445e-09	scaffold_90	CG16879
EBAG0004511	386.096	2.10407	0.312669	6.72938	1.70385e-11	7.40754e-11	scaffold_21	CG4945
EBAG0001743	163.13	2.10864	0.261697	8.05758	7.78213e-16	5.6123e-15	scaffold_12	mspo
EBAG0000376	1730.45	2.11042	0.359587	5.86901	4.38409e-09	1.45508e-08	scaffold_101	Nmdmc
EBAG0009168	3.65974	2.11421	0.566749	3.73042	0.000191164	0.000368037	scaffold_5	CG16896
EBAG0009412	167.883	2.11478	0.266389	7.93869	2.04328e-15	1.40149e-14	scaffold_62	CG5621
EBAG0007358	33.2342	2.11562	0.301987	7.00567	2.45812e-12	1.17944e-11	scaffold_39	hb
EBAG0008687	160.168	2.11675	0.291368	7.26487	3.73405e-13	1.97024e-12	scaffold_538	CG6426
EBAG0011551	85.0584	2.12006	0.352855	6.0083	1.87478e-09	6.48208e-09	scaffold_9	Gr28a
EBAG0009269	1111.95	2.12171	0.291012	7.29083	3.08061e-13	1.63831e-12	scaffold_5	CG11835
EBAG0003159	140.589	2.12291	0.390573	5.43538	5.46812e-08	1.60355e-07	scaffold_170	CG9134
EBAG0008932	253.397	2.12572	0.582151	3.65149	0.000260723	0.00049446	scaffold_56	obst-B
EBAG0004567	18343.5	2.12842	0.240986	8.83214	1.02696e-18	1.0704e-17	scaffold_21	niE
EBAG0008103	7.80619	2.13269	0.299996	7.10907	1.16832e-12	5.82071e-12	scaffold_46	CG10185
EBAG0011477	257.674	2.13309	0.20565	10.3724	3.30988e-25	7.05906e-24	scaffold_98	ea
EBAG0001808	1126.63	2.13348	0.254286	8.39011	4.85694e-17	4.06249e-16	scaffold_131	CG10031
EBAG0004913	2275.26	2.14217	0.42261	5.06892	4.00076e-07	1.05988e-06	scaffold_23	CG3630
EBAG0008904	1477.1	2.14361	0.257854	8.31326	9.31044e-17	7.4601e-16	scaffold_56	Pif1B
EBAG0001493	2.25665	2.14708	0.567636	3.7825	0.000155263	0.000302124	scaffold_124	ppk26
EBAG0010614	166.02	2.14906	0.23348	9.20446	3.43403e-20	4.3579e-19	scaffold_7	pio
EBAG0002839	26.1358	2.15048	0.325111	6.6146	3.7256e-11	1.56038e-10	scaffold_160	CG6923
EBAG0011014	919.063	2.15373	0.240918	8.93965	3.9041e-19	4.32135e-18	scaffold_88	msta
EBAG0007475	55.0639	2.15555	0.308207	6.99385	2.67444e-12	1.27415e-11	scaffold_3	CG8420
EBAG2000202	2.70166	2.15955	0.536298	4.02676	5.655e-05	0.000116398	scaffold_10	CG13587
EBAG0006721	263.738	2.16244	0.192303	11.2449	2.45252e-29	7.89917e-28	scaffold_33	CG3104
EBAG0011303	940.289	2.16372	0.239847	9.02127	1.85921e-19	2.15819e-18	scaffold_93	CG9701
EBAG2002106	5176.1	2.171	0.191406	11.3424	8.08984e-30	2.68893e-28	scaffold_166	CG14687
EBAG0008118	5.03703	2.17588	0.385071	5.6506	1.59893e-08	4.98017e-08	scaffold_476	Cyp318a1
EBAG0002445	16.8577	2.17645	0.55081	3.95136	7.77086e-05	0.000156899	scaffold_14	Obp28a
EBAG0004601	192.703	2.17717	0.296259	7.34889	1.99864e-13	1.09133e-12	scaffold_21	CG4382
EBAG0000921	227.763	2.1772	0.285216	7.63353	2.28403e-14	1.40105e-13	scaffold_110	l(1)G0334
EBAG2000384	2.88674	2.1806	0.454051	4.80254	1.56667e-06	3.89675e-06	scaffold_101	CG15923
EBAG0006297	1.18758	2.18193	0.625109	3.49048	0.000482155	0.000882313	scaffold_309	Spn43Aa
EBAG0000057	25222.1	2.1841	0.274899	7.9451	1.9404e-15	1.33815e-14	scaffold_0	Act87E
EBAG0003547	17.697	2.18537	0.368168	5.9358	2.92421e-09	9.89508e-09	scaffold_188	CG10384
EBAG0000020	919.088	2.18556	0.2553	8.56073	1.12158e-17	1.0317e-16	scaffold_0	CG15506
EBAG0010781	14.6578	2.19016	0.379849	5.76587	8.12354e-09	2.61279e-08	scaffold_82	pb
EBAG2001558	2.50781	2.19583	0.486284	4.51553	6.3159e-06	1.45862e-05	scaffold_110	CG15725
EBAG0009257	122.876	2.19637	0.277649	7.91061	2.56128e-15	1.73083e-14	scaffold_5	CG15247
EBAG0010632	1454.35	2.19825	0.360806	6.09263	1.11073e-09	3.92826e-09	scaffold_7	Obp49a
EBAG0006028	5.29888	2.19877	0.456766	4.81377	1.48111e-06	3.69761e-06	scaffold_29	prd
EBAG0004617	438.01	2.1993	0.27248	8.0714	6.94981e-16	5.04854e-15	scaffold_220	AQP
EBAG0007648	3104.8	2.19965	0.351219	6.26289	3.77901e-10	1.40563e-09	scaffold_40	Pkcdelta
EBAG0009078	13.8633	2.20113	0.504104	4.36642	1.26299e-05	2.81392e-05	scaffold_58	CG17780
EBAG0007529	8.37558	2.20532	0.424525	5.1948	2.04944e-07	5.62489e-07	scaffold_3	Ir75d
EBAG0002663	480.091	2.20615	0.251743	8.76349	1.89298e-18	1.90029e-17	scaffold_156	Hayan
EBAG0010071	11.5758	2.20685	0.493613	4.47082	7.79211e-06	1.77976e-05	scaffold_70	CG14607
EBAG0011172	207.756	2.2106	0.350573	6.30565	2.8698e-10	1.08188e-09	scaffold_8	comm2
EBAG2002323	40.0337	2.21961	0.599863	3.7002	0.000215431	0.000411982	scaffold_2	Snmp1
EBAG0003600	84.1843	2.22609	0.307902	7.22987	4.83466e-13	2.51843e-12	scaffold_18	CG13183
EBAG2001303	1.74066	2.22611	0.58815	3.78494	0.000153745	0.000299373	scaffold_77	CG15125
EBAG0007555	278.633	2.2296	0.224056	9.9511	2.49411e-23	4.52661e-22	scaffold_3	Ets98B
EBAG0004479	283.296	2.23039	0.153743	14.5073	1.08938e-47	1.11214e-45	scaffold_217	LamC
EBAG0005603	20.0122	2.23928	0.46681	4.79698	1.61076e-06	3.99945e-06	scaffold_273	CG13308
EBAG0001291	119.089	2.25767	0.269227	8.38574	5.04066e-17	4.20386e-16	scaffold_11	Smyd4
EBAG0002714	355.054	2.25829	0.264011	8.5538	1.19097e-17	1.08941e-16	scaffold_158	CG7365
EBAG0000056	44.7478	2.26981	0.410618	5.52778	3.243e-08	9.73497e-08	scaffold_0	yellow-e
EBAG2001245	7.61623	2.26992	0.627547	3.61713	0.000297884	0.000560474	scaffold_72	Or45a
EBAG0009395	6.61348	2.27444	0.325296	6.99192	2.71154e-12	1.29128e-11	scaffold_61	niki
EBAG2002671	6.20836	2.27671	0.423396	5.37726	7.56269e-08	2.18401e-07	scaffold_236	CG7824
EBAG0001854	1470.24	2.27698	0.224039	10.1633	2.89052e-24	5.64961e-23	scaffold_132	per
EBAG0000804	111.845	2.28034	0.533742	4.27237	1.93402e-05	4.20651e-05	scaffold_10	Cpr47Ef
EBAG0004487	420.598	2.28044	0.23168	9.84304	7.34544e-23	1.26488e-21	scaffold_217	RhoGAP102A
EBAG0000354	132.269	2.28223	0.2494	9.15087	5.64791e-20	6.97389e-19	scaffold_101	tx
EBAG0009198	1.42022	2.29023	0.621616	3.68432	0.000229316	0.000437561	scaffold_5	stg1
EBAG0002806	91.8432	2.29434	0.442082	5.18985	2.10462e-07	5.77219e-07	scaffold_15	Cda4
EBAG0004359	1103.6	2.29563	0.247178	9.28737	1.58149e-20	2.07848e-19	scaffold_20	RIC-3
EBAG0011431	446.674	2.29876	0.355008	6.47525	9.46579e-11	3.78168e-10	scaffold_97	CG11160
EBAG2001183	10.8507	2.30068	0.43882	5.24289	1.58081e-07	4.38608e-07	scaffold_69	CG18540
EBAG0006355	500.473	2.30103	0.264829	8.68873	3.66515e-18	3.54846e-17	scaffold_30	CG3588
EBAG0003332	232.857	2.30179	0.373915	6.15591	7.4648e-10	2.68067e-09	scaffold_17	Ir21a
EBAG0006683	2714.02	2.30246	0.240416	9.57697	9.99376e-22	1.51349e-20	scaffold_33	yellow-c
EBAG0005200	137.196	2.30262	0.262761	8.76317	1.89827e-18	1.90393e-17	scaffold_253	CG18641
EBAG0006434	87.5386	2.30275	0.382422	6.0215	1.72806e-09	5.99475e-09	scaffold_31	Ndg
EBAG0003270	48.8198	2.30627	0.339801	6.78712	1.1439e-11	5.06561e-11	scaffold_176	CG6472
EBAG0001116	3397.45	2.31107	0.33409	6.91751	4.59656e-12	2.14169e-11	scaffold_115	tim
EBAG0010903	386.017	2.31358	0.259338	8.92112	4.61601e-19	5.06035e-18	scaffold_86	Rgk2
EBAG0003963	174.823	2.31375	0.342718	6.75117	1.4666e-11	6.42495e-11	scaffold_1	CG43326
EBAG0005313	578.162	2.32366	0.515847	4.50455	6.65139e-06	1.52961e-05	scaffold_25	CG4914
EBAG2001613	55.5135	2.32976	0.479314	4.86061	1.17027e-06	2.94668e-06	scaffold_115	CG15414
EBAG0002345	136.92	2.33057	0.306919	7.59343	3.1155e-14	1.87488e-13	scaffold_148	drd
EBAG0007085	132.687	2.33388	0.37577	6.21094	5.26696e-10	1.9265e-09	scaffold_36	Trh
EBAG0007963	6.0219	2.33389	0.539255	4.328	1.5047e-05	3.32073e-05	scaffold_45	CG42323
EBAG0008738	129.516	2.34283	0.248551	9.42593	4.26294e-21	5.97334e-20	scaffold_53	CG5984
EBAG0005294	17490.9	2.34289	0.334349	7.00731	2.42942e-12	1.16616e-11	scaffold_25	Mlc1
EBAG0008572	2.23198	2.34389	0.511842	4.57932	4.66495e-06	1.09683e-05	scaffold_514	Osm6
EBAG0006584	2245.75	2.34639	0.296503	7.91355	2.50146e-15	1.69341e-14	scaffold_32	CG9297
EBAG0011141	611.432	2.35348	0.298924	7.87318	3.4575e-15	2.30379e-14	scaffold_8	CG7841
EBAG0002773	6183.06	2.3573	0.22219	10.6094	2.69461e-26	6.64013e-25	scaffold_15	CG5177
EBAG0004263	4584.11	2.35826	0.261714	9.01083	2.04504e-19	2.36192e-18	scaffold_20	Unc-89
EBAG0009129	7371.37	2.36147	0.279592	8.44616	3.01044e-17	2.58613e-16	scaffold_59	Obp56d
EBAG0010010	204.931	2.36202	0.432207	5.46502	4.62858e-08	1.36647e-07	scaffold_6	Cpr62Bb
EBAG2000851	97.2096	2.36615	0.383879	6.16378	7.10291e-10	2.55553e-09	scaffold_5	MFS10
EBAG0005584	181.581	2.37565	0.412833	5.75451	8.68911e-09	2.78295e-08	scaffold_270	CG7896
EBAG0004383	1344.17	2.38538	0.511268	4.66561	3.077e-06	7.40994e-06	scaffold_20	CG4757
EBAG0004915	2497.01	2.38759	0.232416	10.2729	9.3313e-25	1.93286e-23	scaffold_23	Cyp4d1
EBAG0003219	10632.1	2.39451	0.233513	10.2543	1.13206e-24	2.33225e-23	scaffold_173	Prat
EBAG2000050	4063.32	2.39682	0.262154	9.14279	6.08605e-20	7.49062e-19	scaffold_26	CG30008
EBAG0009792	6.48593	2.40369	0.432096	5.56287	2.65368e-08	8.06758e-08	scaffold_68	CG7492
EBAG0001157	7.40331	2.40494	0.337665	7.12228	1.06159e-12	5.32143e-12	scaffold_118	sqa
EBAG2002216	15.4684	2.41085	0.655308	3.67896	0.000234185	0.000446502	scaffold_18	Obp59a
EBAG0009425	210.219	2.41335	0.304298	7.93087	2.17611e-15	1.48636e-14	scaffold_62	Mur89F
EBAG2000374	1.87809	2.4147	0.61125	3.95043	7.80121e-05	0.000157484	scaffold_101	ppk15
EBAG0008602	3751.9	2.41579	0.324601	7.44232	9.89308e-14	5.61098e-13	scaffold_51	TpnC41C
EBAG2002010	8.90652	2.4262	0.421597	5.75479	8.67507e-09	2.77923e-08	scaffold_157	yellow-b
EBAG0008198	41071.1	2.42927	0.231045	10.5143	7.42591e-26	1.72577e-24	scaffold_48	tobi
EBAG0003756	102.896	2.43261	0.301643	8.06451	7.35275e-16	5.32434e-15	scaffold_195	spz3
EBAG0007929	17381.7	2.43472	0.447704	5.43823	5.38123e-08	1.58091e-07	scaffold_44	Mal-A1
EBAG2000880	10.6571	2.43874	0.411661	5.92414	3.13932e-09	1.05823e-08	scaffold_51	Lcp65Ac
EBAG0000973	556.602	2.43954	0.342678	7.11904	1.08678e-12	5.44293e-12	scaffold_111	CG9780
EBAG0008900	64706.9	2.44331	0.352394	6.93347	4.10652e-12	1.92276e-11	scaffold_56	CREG
EBAG0010228	17712.1	2.44476	0.319721	7.64654	2.06457e-14	1.27257e-13	scaffold_73	up
EBAG0007994	8491.83	2.4472	0.308841	7.92382	2.3033e-15	1.56949e-14	scaffold_45	Tm2
EBAG0004728	3.50876	2.46846	0.564597	4.37207	1.23076e-05	2.74747e-05	scaffold_229	lea
EBAG0008013	9295.82	2.46981	0.272578	9.06096	1.29313e-19	1.52903e-18	scaffold_45	Ef1alpha100E
EBAG0004135	2254.16	2.47098	0.347427	7.11223	1.1418e-12	5.70102e-12	scaffold_202	gd
EBAG0010576	204.196	2.47571	0.3099	7.98875	1.3631e-15	9.55005e-15	scaffold_7	CG17386
EBAG0005773	7740.66	2.4839	0.264471	9.39195	5.88976e-21	8.11367e-20	scaffold_284	CG43897
EBAG0000615	8476.32	2.50611	0.294037	8.52311	1.55326e-17	1.39294e-16	scaffold_106	Mlp84B
EBAG0008647	71.6096	2.50662	0.448669	5.5868	2.31296e-08	7.07881e-08	scaffold_52	CG9642
EBAG0006546	620.408	2.51233	0.224987	11.1665	5.94471e-29	1.85715e-27	scaffold_32	SP1029
EBAG0003658	17.8884	2.5131	0.393239	6.39077	1.65052e-10	6.38646e-10	scaffold_18	CG15666
EBAG0000112	659.276	2.51835	0.219342	11.4814	1.63637e-30	5.73936e-29	scaffold_0	GstD1
EBAG0000572	7776.85	2.5215	0.345566	7.29673	2.94856e-13	1.57394e-12	scaffold_105	wupA
EBAG0009131	81.2468	2.52266	0.389464	6.47725	9.34116e-11	3.73973e-10	scaffold_59	Obp56a
EBAG0001072	27.776	2.52345	0.340902	7.40228	1.33869e-13	7.45934e-13	scaffold_115	Tep2
EBAG2000809	5.25251	2.52588	0.372825	6.77497	1.2443e-11	5.48682e-11	scaffold_49	CG1126
EBAG0006709	3.61748	2.52655	0.607921	4.15605	3.23794e-05	6.8459e-05	scaffold_33	CG31728
EBAG0005796	1802.36	2.52723	0.225202	11.2221	3.17681e-29	1.01463e-27	scaffold_285	CG4822
EBAG0010561	3479.59	2.53202	0.267872	9.45234	3.31355e-21	4.70216e-20	scaffold_7	tn
EBAG0010008	8.82187	2.53511	0.568809	4.45687	8.31635e-06	1.89308e-05	scaffold_6	CG34461
EBAG0006674	64.9913	2.54103	0.415738	6.11208	9.83395e-10	3.50722e-09	scaffold_33	Cg25C /col4a1
EBAG0007069	3099.64	2.54411	0.342889	7.41964	1.17443e-13	6.58581e-13	scaffold_36	ple
EBAG0009127	18.0965	2.54466	0.426184	5.9708	2.36089e-09	8.07007e-09	scaffold_59	Obp57c
EBAG0011527	14.5096	2.55601	0.385001	6.63896	3.15894e-11	1.33232e-10	scaffold_9	CG15161
EBAG0005069	6727.21	2.55886	0.341713	7.48831	6.97637e-14	4.01868e-13	scaffold_248	Prm
EBAG0003220	5442.29	2.56092	0.311205	8.22904	1.88718e-16	1.45798e-15	scaffold_173	ade5
EBAG0007767	112.201	2.56981	0.523161	4.91207	9.01181e-07	2.30259e-06	scaffold_42	CG4582
EBAG0007100	294.718	2.5942	0.323054	8.03022	9.72974e-16	6.92723e-15	scaffold_36	CG10625
EBAG0006424	417.831	2.59527	0.326798	7.9415	1.99745e-15	1.37335e-14	scaffold_319	CG5909
EBAG0010052	18.6825	2.59846	0.372227	6.98086	2.93383e-12	1.39193e-11	scaffold_70	CG45105
EBAG0003902	1084.38	2.60139	0.2551	10.1975	2.03383e-24	4.04432e-23	scaffold_1	CG8317
EBAG0006620	28482.1	2.60605	0.345657	7.5394	4.7213e-14	2.78552e-13	scaffold_32	CG31028
EBAG0007404	3.33637	2.6117	0.526708	4.95854	7.10248e-07	1.834e-06	scaffold_3	obst-G
EBAG2000973	1.3257	2.62257	0.689096	3.80581	0.000141342	0.000276445	scaffold_58	CG6332
EBAG0010302	24.3734	2.62616	0.571155	4.59797	4.26622e-06	1.00952e-05	scaffold_75	mip130
EBAG0001998	55874.9	2.63079	0.320571	8.20658	2.27571e-16	1.73701e-15	scaffold_139	Mhc
EBAG0005822	137.516	2.64401	0.422192	6.26257	3.78684e-10	1.40809e-09	scaffold_288	CG10936
EBAG0003686	672.563	2.64438	0.270612	9.77185	1.48715e-22	2.47152e-21	scaffold_190	Mco1
EBAG0000021	38.9283	2.65182	0.37607	7.05142	1.77104e-12	8.59876e-12	scaffold_0	dmrt99B
EBAG0009285	684.1	2.66058	0.317986	8.36697	5.91183e-17	4.86651e-16	scaffold_5	Nep1
EBAG2002039	16.4479	2.66787	0.57606	4.63123	3.63495e-06	8.67683e-06	scaffold_16	Nep5
EBAG0009804	500.507	2.67768	0.338578	7.90859	2.60311e-15	1.75702e-14	scaffold_69	Cyp313a4
EBAG0005312	1380.62	2.68152	0.257167	10.4272	1.86344e-25	4.12917e-24	scaffold_25	Desat2
EBAG0002879	54.3221	2.68852	0.468343	5.74048	9.44063e-09	3.01184e-08	scaffold_162	Orco
EBAG2002152	651.572	2.69089	0.483141	5.56957	2.55375e-08	7.7785e-08	scaffold_0	Obp44a
EBAG0007533	15.0506	2.70384	0.570136	4.74244	2.11155e-06	5.1799e-06	scaffold_3	edin
EBAG2002214	101.159	2.71235	0.318903	8.50524	1.81223e-17	1.60753e-16	scaffold_1	CG34445
EBAG2001423	1.8214	2.72234	0.625737	4.35062	1.35756e-05	3.01639e-05	scaffold_86	Cep89
EBAG0010368	4785.29	2.72776	0.258845	10.5382	5.7599e-26	1.36353e-24	scaffold_76	Lsd-1
EBAG0006547	1126.06	2.74107	0.255555	10.7259	7.69058e-27	1.9985e-25	scaffold_32	CG11590
EBAG0005215	14.9684	2.75149	0.647115	4.25194	2.11931e-05	4.58075e-05	scaffold_255	CG43366
EBAG0002645	80.6558	2.75247	0.555383	4.95599	7.19638e-07	1.85783e-06	scaffold_156	Gasp
EBAG0004433	585.701	2.77637	0.347387	7.99214	1.32619e-15	9.29713e-15	scaffold_212	Scp1
EBAG0000028	9268.12	2.78322	0.494824	5.62467	1.85862e-08	5.75765e-08	scaffold_0	Obp99a
EBAG0001657	1.47508	2.82026	0.804528	3.50549	0.000455768	0.00083688	scaffold_129	CG10357
EBAG0005756	351.942	2.82127	0.396653	7.11269	1.13802e-12	5.68465e-12	scaffold_283	niD
EBAG2001564	2.58544	2.83361	0.6061	4.67515	2.93736e-06	7.08711e-06	scaffold_111	CG9766
EBAG0004600	1.85108	2.85861	0.583083	4.90258	9.45866e-07	2.40977e-06	scaffold_21	CG13955
EBAG2002071	14.182	2.86902	0.288992	9.92767	3.15551e-23	5.65518e-22	scaffold_160	Iris
EBAG0003017	285.793	2.87136	0.630019	4.55758	5.17473e-06	1.20874e-05	scaffold_16	Cpr97Ea
EBAG2002340	1.08448	2.87394	0.650266	4.41964	9.88659e-06	2.22921e-05	scaffold_2	Ir31a
EBAG0004166	3.58918	2.91185	0.482019	6.04094	1.53216e-09	5.34761e-09	scaffold_206	CG6454
EBAG0000239	41413.3	2.92901	0.246758	11.8699	1.69599e-32	6.95053e-31	scaffold_0	Desat1
EBAG0007890	99.0109	2.93902	0.447773	6.56364	5.251e-11	2.17378e-10	scaffold_44	CG17192
EBAG0006594	2.51654	2.95677	0.826736	3.57644	0.000348306	0.000649997	scaffold_32	Osi12
EBAG2002159	14.4831	2.99825	0.570381	5.25658	1.4676e-07	4.08883e-07	scaffold_173	CG17999
EBAG2000897	279.094	3.01824	0.419716	7.19115	6.42465e-13	3.28384e-12	scaffold_52	CG30371
EBAG0002798	624.502	3.03292	0.499574	6.07102	1.27099e-09	4.46741e-09	scaffold_15	antdh
EBAG0007605	1115.66	3.04727	0.376137	8.10149	5.42901e-16	3.97919e-15	scaffold_40	CG6414
EBAG0005273	526.914	3.0789	0.416166	7.39826	1.3798e-13	7.68095e-13	scaffold_25	CG18673
EBAG0003165	230.623	3.09343	0.380077	8.13896	3.98693e-16	2.96594e-15	scaffold_170	path
EBAG2001661	46.2891	3.09442	0.465423	6.64862	2.95861e-11	1.25014e-10	scaffold_12	CG15473
EBAG0000806	9.26931	3.1118	0.778587	3.99673	6.42241e-05	0.000131179	scaffold_10	Cpr49Aa
EBAG0011337	336.526	3.11483	0.477741	6.51992	7.0344e-11	2.86641e-10	scaffold_93	CG15021
EBAG2001479	2.50767	3.11779	0.671444	4.64341	3.42711e-06	8.20641e-06	scaffold_90	Gr21a
EBAG0010320	671.254	3.12681	0.306058	10.2164	1.67448e-24	3.37078e-23	scaffold_75	Fili
EBAG0000811	1793.71	3.13639	0.456014	6.87783	6.07705e-12	2.78944e-11	scaffold_10	Cpr49Ae
EBAG0003147	28.1072	3.13784	0.641252	4.8933	9.91587e-07	2.5156e-06	scaffold_16	Est-6
EBAG0009238	6942.43	3.1386	0.462579	6.78501	1.1608e-11	5.13842e-11	scaffold_5	Act79B
EBAG2001762	8.33042	3.15081	0.376561	8.36734	5.89359e-17	4.85499e-16	scaffold_130	Cpr73D
EBAG2001740	12.1657	3.16432	0.758197	4.17348	2.99984e-05	6.36721e-05	scaffold_129	Gr77a
EBAG0007961	101365	3.16513	0.365439	8.66117	4.66964e-18	4.468e-17	scaffold_45	Tsf1
EBAG0003176	6180.5	3.18054	0.57528	5.52867	3.22663e-08	9.68838e-08	scaffold_170	fln
EBAG0005513	82.1462	3.19217	0.312557	10.2131	1.73253e-24	3.47539e-23	scaffold_26	CG5948
EBAG0007249	20.7858	3.19838	0.487526	6.56043	5.36527e-11	2.21948e-10	scaffold_38	CG11852
EBAG0008055	318.552	3.20584	0.627048	5.1126	3.17762e-07	8.52084e-07	scaffold_46	CG8927
EBAG0006942	29.3308	3.21044	0.578559	5.54903	2.87253e-08	8.68444e-08	scaffold_35	l(3)mbn
EBAG0009444	3771.42	3.30499	0.703093	4.70064	2.59341e-06	6.30381e-06	scaffold_62	Cpr92F
EBAG0002598	2104.94	3.31051	0.23239	14.2455	4.78309e-46	4.67435e-44	scaffold_154	Cyp4s3
EBAG0009330	384.508	3.31213	0.445011	7.44281	9.8568e-14	5.59596e-13	scaffold_60	CG15515
EBAG0004395	3.15802	3.32963	0.622175	5.3516	8.71805e-08	2.50269e-07	scaffold_210	CG32532
EBAG0011151	1205.08	3.33155	0.575353	5.79044	7.02036e-09	2.27525e-08	scaffold_8	serp
EBAG0000368	697.701	3.36351	0.406408	8.27619	1.27176e-16	9.99401e-16	scaffold_101	laccase2
EBAG0001914	25.7526	3.36958	0.537829	6.26515	3.72473e-10	1.3877e-09	scaffold_135
EBAG0000130	294.704	3.38815	0.45218	7.49293	6.73526e-14	3.88944e-13	scaffold_0	Rootletin
EBAG0008368	390.485	3.39049	0.470496	7.2062	5.75336e-13	2.95791e-12	scaffold_4	CG11099
EBAG0006741	1074.4	3.44659	0.538566	6.39956	1.55823e-10	6.04983e-10	scaffold_33	CG30101
EBAG0004866	34.9144	3.44778	0.568075	6.06924	1.28518e-09	4.51451e-09	scaffold_237	CG5390
EBAG2001784	112.552	3.52858	0.360058	9.80002	1.1256e-22	1.90105e-21	scaffold_132	CG9509
EBAG0005758	6924.66	3.62136	0.494188	7.3279	2.3378e-13	1.26565e-12	scaffold_283	Mal-A7
EBAG0008969	189.104	3.67644	0.522837	7.03171	2.04024e-12	9.85553e-12	scaffold_57	CG14476
EBAG0003070	1350.97	3.74353	0.642978	5.82217	5.80877e-09	1.90144e-08	scaffold_16	Cpr100A
EBAG2001604	16.7601	3.75483	0.576724	6.51061	7.48466e-11	3.04554e-10	scaffold_115	CG7214
EBAG0001086	5744.56	3.97501	0.766168	5.18816	2.12377e-07	5.82191e-07	scaffold_115	Acp1
EBAG0006977	246.694	4.00964	0.875783	4.57834	4.68671e-06	1.10142e-05	scaffold_35	Cpr65Av
EBAG0008715	1680.85	4.09317	0.734792	5.57052	2.53979e-08	7.73987e-08	scaffold_53	CG7203
EBAG0011563	81.6366	4.28993	0.771918	5.55749	2.73674e-08	8.31126e-08	scaffold_9	CG17292
EBAG0003101	22331.1	4.29719	0.752127	5.71339	1.10749e-08	3.50583e-08	scaffold_16	Act88F
EBAG0004000	39.1887	4.34577	0.619684	7.01289	2.33442e-12	1.12198e-11	scaffold_1	CG9522
EBAG0005851	242.818	4.48091	0.45121	9.93086	3.05594e-23	5.49396e-22	scaffold_28	Lsp1alpha
EBAG0004739	37890.4	4.5594	0.498277	9.15035	5.67517e-20	6.99998e-19	scaffold_22	Ance-4
EBAG0003336	47.1295	4.61833	0.495956	9.31197	1.25482e-20	1.67027e-19	scaffold_17	CG17191
EBAG2001904	9.83714	4.71429	0.685272	6.87944	6.00878e-12	2.75921e-11	scaffold_145	CG4830
EBAG0001786	8.69587	4.78573	0.639409	7.48462	7.17554e-14	4.12909e-13	scaffold_130	dp
EBAG0000970	11147.6	5.18927	0.46257	11.2183	3.3143e-29	1.05559e-27	scaffold_111	CG8132
EBAG0005849	19480.2	6.43879	0.671281	9.5918	8.65627e-22	1.32675e-20	scaffold_28	Lsp1gamma
